# Supplementary material for: (2E)-3-(6-Chloro-2-meth­oxy­quinolin-3-yl)-1-(2-methyl-4-phenyl­quinolin-3-yl)prop-2-en-1-one acetone monosolvate
Source: Acta Crystallogr Sect E Struct Rep Online. 2013 Jul 27;69(Pt 8):o1319. doi: 10.1107/S1600536813020217 (PMC3793806; doi:10.1107/S1600536813020217)
Supplement: Supplementary file 2 [file e-69-o1319-Isup2.hkl]

#
# h,k,l, Fc-squared, Fo-squared, sigma(Fo-squared) and status flag
#
data_I
_shelx_title ' P21/c'
_shelx_refln_list_code          4
_shelx_F_calc_maximum      274.05
_exptl_crystal_F_000      1096.00
_reflns_d_resolution_high  0.7923
 
loop_
 _symmetry_equiv_pos_as_xyz
 'x, y, z'
 '-x, y+1/2, -z+1/2'
 '-x, -y, -z'
 'x, -y-1/2, z-1/2'
 
_cell_length_a    17.1714
_cell_length_b    10.7099
_cell_length_c    14.5248
_cell_angle_alpha  90.000
_cell_angle_beta  100.021
_cell_angle_gamma  90.000
 
_shelx_F_squared_multiplier     1.000
 
loop_
 _refln_index_h
 _refln_index_k
 _refln_index_l
 _refln_F_squared_calc
 _refln_F_squared_meas
 _refln_F_squared_sigma
 _refln_observed_status
   1   0   0     2827.35     3196.20     17.27 o
   2   0   0     6658.30     7696.54     37.39 o
   3   0   0     2948.41     3716.92     32.24 o
   4   0   0     3593.15     4735.40     42.39 o
   5   0   0     2969.21     3799.80     43.25 o
   6   0   0     2304.83     3220.05     30.25 o
   7   0   0      322.93      346.38     10.91 o
   8   0   0     7454.58     9338.76    169.70 o
   9   0   0     5201.10     7107.05    231.60 o
  10   0   0     1072.78     1522.43     64.43 o
  11   0   0      133.56      207.22     17.25 o
  12   0   0     3211.35     4542.50     84.29 o
  13   0   0      707.63      886.44     31.06 o
  14   0   0      268.64      373.86     21.12 o
  15   0   0     2722.47     3405.01    109.68 o
  16   0   0       41.93       45.35     15.56 o
  17   0   0      246.23      290.65     31.59 o
  18   0   0      479.06      652.86     42.38 o
  19   0   0      869.02     1063.72     32.08 o
  20   0   0     1319.69     1593.88     33.63 o
  21   0   0       27.23       22.64      4.92 o
   1   1   0     3445.68     3836.17    471.41 o
   2   1   0     8490.86    10052.65     53.86 o
   3   1   0      541.23      667.19     10.64 o
   4   1   0      144.73      176.13      5.23 o
   5   1   0      283.14      319.23      9.64 o
   6   1   0     1760.88     2359.10     27.97 o
   7   1   0       25.69       32.32      3.05 o
   8   1   0      387.29      427.46     11.30 o
   9   1   0       25.23       31.06      2.84 o
  10   1   0     1420.50     1551.44     35.31 o
  11   1   0      347.10      389.13     16.74 o
  12   1   0       89.48       92.95     15.47 o
  13   1   0        6.18       10.05      3.06 o
  14   1   0       29.06       39.59      8.07 o
  15   1   0       51.63       57.54     11.03 o
  16   1   0       17.07       18.01      6.21 o
  17   1   0        4.41       14.37      6.47 o
  18   1   0      288.49      331.12     22.02 o
  19   1   0        6.73       14.68      4.36 o
  20   1   0       57.01       67.03      6.01 o
  21   1   0        3.60        6.38      1.82 o
   0   2   0    22754.50    20856.08     98.51 o
   1   2   0     2939.88     2968.75     39.45 o
   2   2   0       85.76      163.93     16.51 o
   3   2   0       18.21       37.19      5.58 o
   4   2   0     1394.81     1371.21     29.60 o
   5   2   0      765.24      829.10     17.49 o
   6   2   0      848.70      959.83     19.85 o
   7   2   0      180.92      224.51     10.40 o
   8   2   0       35.55       38.01      4.87 o
   9   2   0       71.23       79.07     19.42 o
  10   2   0       22.98       20.36      3.82 o
  11   2   0      181.56      263.25     20.65 o
  12   2   0     1411.53     1613.45     51.91 o
  13   2   0      111.29      104.07      9.16 o
  14   2   0       12.68       14.87      3.99 o
  15   2   0        9.43       18.09     11.82 o
  16   2   0      272.99      327.70     23.89 o
  17   2   0        0.15        8.13      5.15 o
  18   2   0        6.53        5.20      2.90 o
  19   2   0       66.34       69.79      6.56 o
  20   2   0        0.20       -1.72      2.90 o
  21   2   0       30.93       29.50      4.66 o
   1   3   0    10742.96     9537.00     59.96 o
   2   3   0     8275.25     7241.95     51.65 o
   3   3   0    12230.66    10805.88     93.09 o
   4   3   0       97.90       58.40      7.65 o
   5   3   0      207.86      222.84     14.38 o
   6   3   0       13.98       17.28      3.34 o
   7   3   0      310.29      329.64     13.75 o
   8   3   0      788.71      786.00     22.20 o
   9   3   0      643.58      689.03     21.58 o
  10   3   0      553.14      667.62     41.74 o
  11   3   0      899.30      824.75     36.95 o
  12   3   0     1415.39     1477.33     54.00 o
  13   3   0     3003.57     3284.13     67.51 o
  14   3   0      616.69      611.88     30.95 o
  15   3   0      199.87      221.95     24.07 o
  16   3   0       49.47       32.05      9.13 o
  17   3   0      256.74      231.66     19.36 o
  18   3   0        4.23        2.16      2.40 o
  19   3   0        5.54        0.69      3.40 o
  20   3   0        8.90        1.95      2.90 o
   0   4   0    16576.78    16059.10    132.05 o
   1   4   0      331.87      437.84    187.06 o
   2   4   0     1593.64     1412.60     51.59 o
   3   4   0     2977.82     2875.96     56.62 o
   4   4   0      126.48      157.82     13.88 o
   5   4   0     1313.74     1258.71     38.99 o
   6   4   0      113.97       87.72     10.88 o
   7   4   0     1337.91     1202.35     51.70 o
   8   4   0     3254.18     2905.20     93.04 o
   9   4   0       44.85       26.23      6.60 o
  10   4   0        0.43        4.35      5.24 o
  11   4   0      556.51      586.91     32.32 o
  12   4   0      568.06      547.61     17.69 o
  13   4   0      159.47      141.17      9.46 o
  14   4   0       56.33       45.39      6.67 o
  15   4   0       92.04       88.38     11.64 o
  16   4   0       45.09       47.31      8.32 o
  17   4   0       53.43       60.82      7.95 o
  18   4   0       29.57       30.76      4.41 o
  19   4   0       28.47       23.12      4.38 o
  20   4   0      834.50      824.93     29.12 o
   1   5   0      307.24      433.86     18.37 o
   2   5   0    12182.14    11840.60    140.08 o
   3   5   0      692.01      735.05     34.56 o
   4   5   0     1909.54     1622.37     50.91 o
   5   5   0      349.63      256.52     20.93 o
   6   5   0     1307.29     1115.95     43.03 o
   7   5   0      102.56      132.45     10.85 o
   8   5   0      121.82       75.51      8.41 o
   9   5   0       82.80      100.53     10.03 o
  10   5   0     2553.10     2504.33     49.03 o
  11   5   0      685.88      648.78     22.17 o
  12   5   0       98.49       94.36      8.81 o
  13   5   0       17.67       12.41      6.26 o
  14   5   0      183.23      172.34     15.80 o
  15   5   0       93.57       77.25      8.10 o
  16   5   0        5.77       12.25      3.31 o
  17   5   0      129.41      130.82      9.98 o
  18   5   0      159.71      151.04      8.91 o
  19   5   0      195.80      215.75     17.04 o
   0   6   0      135.48      188.24     19.31 o
   1   6   0      264.83      282.91     16.88 o
   2   6   0      336.66      340.79     18.39 o
   3   6   0      294.97      347.94     26.95 o
   4   6   0      294.15      259.39     23.55 o
   5   6   0      294.33      353.63     27.67 o
   6   6   0       51.61       63.69     11.99 o
   7   6   0       77.02       65.59      8.76 o
   8   6   0      124.91      143.97     12.54 o
   9   6   0       38.79       39.34      5.15 o
  10   6   0       14.46       15.28      3.41 o
  11   6   0        0.51        4.00      3.42 o
  12   6   0      117.24      118.00     13.18 o
  13   6   0      357.38      383.65     22.81 o
  14   6   0        1.03        4.67      7.32 o
  15   6   0        0.41        9.66      4.83 o
  16   6   0       94.44       90.58     10.10 o
  17   6   0       19.92       20.08      4.79 o
  18   6   0        5.92        9.11      3.25 o
  19   6   0        9.22        2.35      2.15 o
   1   7   0       49.32       33.34      7.24 o
   2   7   0       42.42       72.01     14.44 o
   3   7   0       62.78       54.66     12.29 o
   4   7   0       38.99       52.80     13.25 o
   5   7   0      359.77      415.07     32.82 o
   6   7   0     1579.71     1519.78     62.86 o
   7   7   0     1508.64     1479.78     25.85 o
   8   7   0      818.47      776.73     21.38 o
   9   7   0      466.98      516.35     17.62 o
  10   7   0     5460.69     5322.84     81.13 o
  11   7   0      314.72      350.92     21.55 o
  12   7   0       60.40       67.05      9.69 o
  13   7   0      370.00      338.87     20.85 o
  14   7   0      270.22      259.09     17.48 o
  15   7   0      287.82      282.94     17.03 o
  16   7   0      127.95      117.97      9.93 o
  17   7   0       33.47       41.22      5.04 o
  18   7   0       14.52       18.20      4.74 o
   0   8   0     1144.19     1020.40     56.54 o
   1   8   0       14.53       68.07     18.74 o
   2   8   0      177.65      219.00     26.03 o
   3   8   0      399.80      414.03     18.24 o
   4   8   0      576.09      611.73     22.52 o
   5   8   0       29.65       33.08      6.00 o
   6   8   0      208.22      212.82     17.02 o
   7   8   0     1890.66     1879.79     30.25 o
   8   8   0      664.39      632.50     27.87 o
   9   8   0     2926.79     2945.24     59.89 o
  10   8   0      875.79      877.01     32.81 o
  11   8   0      168.60      165.15     14.47 o
  12   8   0       50.81       62.28      9.46 o
  13   8   0      606.19      661.60     26.47 o
  14   8   0       90.84       95.86      9.88 o
  15   8   0      544.88      645.94     35.33 o
  16   8   0       55.22       42.42      4.95 o
  17   8   0       15.51       10.11      3.28 o
   1   9   0      218.56      194.03     15.78 o
   2   9   0      605.11      655.93     24.40 o
   3   9   0      432.59      470.19     24.14 o
   4   9   0        6.60        7.51      7.21 o
   5   9   0      534.25      567.38     26.80 o
   6   9   0       21.94       10.59      4.02 o
   7   9   0      161.08      140.20     13.09 o
   8   9   0      243.52      251.26     17.57 o
   9   9   0       97.80       99.84     15.63 o
  10   9   0     2063.64     2109.87     47.71 o
  11   9   0       22.11       16.38      5.21 o
  12   9   0        9.57       -0.27      5.35 o
  13   9   0       42.33       56.61      7.13 o
  14   9   0        1.94        0.61      3.68 o
  15   9   0       23.71       19.58      3.28 o
   0  10   0      122.89       97.94     17.75 o
   1  10   0      537.53      515.75     26.74 o
   2  10   0      374.62      369.24     23.17 o
   3  10   0      446.03      434.88     23.94 o
   4  10   0      154.06      153.05     14.69 o
   5  10   0       64.32       50.05      6.78 o
   6  10   0       35.47       46.17      6.78 o
   7  10   0      587.94      588.09     25.24 o
   8  10   0       60.18       61.07      8.18 o
   9  10   0       32.99       31.97      5.92 o
  10  10   0       51.18       49.33      6.99 o
  11  10   0       46.96       44.76      7.95 o
  12  10   0        0.28        2.04      3.39 o
  13  10   0       38.55       42.35      6.19 o
   1  11   0      340.77      416.56     23.33 o
   2  11   0       78.12       82.66     11.04 o
   3  11   0      355.86      357.56     16.13 o
   4  11   0      253.41      298.54     14.46 o
   5  11   0      380.00      472.44     21.60 o
   6  11   0     2147.23     2347.76     54.26 o
   7  11   0      435.42      525.34     21.07 o
   8  11   0        0.16        3.10      4.81 o
   9  11   0       63.23       88.37      8.17 o
  10  11   0        9.82        7.30      4.52 o
  11  11   0        2.62        0.55      1.87 o
  12  11   0       35.97       27.97      4.80 o
   0  12   0        2.99       34.83     10.14 o
   1  12   0      325.06      445.72     21.10 o
   2  12   0        6.35        5.77      2.88 o
   3  12   0      117.44      101.71      7.27 o
   4  12   0      136.40      119.88     18.78 o
   5  12   0       33.00       40.86      5.67 o
   6  12   0      126.30      155.53     19.90 o
   7  12   0      530.52      545.18     61.26 o
   8  12   0       17.67       22.42      5.93 o
   9  12   0      231.41      239.28     14.58 o
   1  13   0        2.60        8.64      5.21 o
   2  13   0      164.57      187.72     14.15 o
   3  13   0        5.56        7.45      4.68 o
   4  13   0        0.45        1.53      2.61 o
   5  13   0       67.51       64.85      7.60 o
 -21   1   1      146.23      154.25      7.03 o
 -20   1   1      472.45      529.53     14.21 o
 -19   1   1      177.65      214.01     12.11 o
 -18   1   1       60.64       52.96     12.73 o
 -17   1   1       18.69       20.27     12.29 o
 -16   1   1       14.62       17.90      6.40 o
 -15   1   1      131.78      185.84     18.62 o
 -14   1   1       59.76       73.14     11.32 o
 -13   1   1      174.15      194.88     12.53 o
 -12   1   1      566.91      932.09     26.28 o
 -11   1   1     1357.60     1809.33     28.20 o
 -10   1   1     4121.11     5844.17     75.52 o
  -9   1   1      582.10      929.11     17.64 o
  -8   1   1      698.45      811.78     18.29 o
  -7   1   1      892.44      908.41     14.92 o
  -6   1   1      837.33     1257.32     25.27 o
  -5   1   1      612.45      544.17      9.60 o
  -4   1   1     1463.75     1882.27     16.26 o
  -3   1   1      194.47      277.04     17.28 o
  -2   1   1       46.96      107.27      6.39 o
  -1   1   1     5215.06     4713.65     35.16 o
   0   1   1      269.71      269.49     13.83 o
   1   1   1     9317.52     9696.06    109.10 o
   2   1   1     7500.17     7891.44    187.19 o
   3   1   1     3379.40     4143.07    135.32 o
   4   1   1    40381.50    47143.55   1707.45 o
   5   1   1      452.10      331.44     10.85 o
   6   1   1      280.86      266.68      8.92 o
   7   1   1     2462.14     2765.24     31.17 o
   8   1   1     4920.68     6102.08     49.74 o
   9   1   1      352.16      436.25     14.44 o
  10   1   1     1191.61     1332.64     62.32 o
  11   1   1      256.52      351.07     28.71 o
  12   1   1      282.97      292.62     27.45 o
  13   1   1      487.03      654.89     27.39 o
  14   1   1      136.31      221.44     14.01 o
  15   1   1       94.28      102.52     13.54 o
  16   1   1      126.94      165.65     16.61 o
  17   1   1      302.30      378.38     23.81 o
  18   1   1      435.34      483.11     16.48 o
  19   1   1     1025.12     1051.15     21.53 o
  20   1   1      634.77      655.56     15.93 o
  21   1   1      111.81       96.58      8.00 o
 -21   2   1       50.22       46.28      5.77 o
 -20   2   1       45.81       42.28      4.22 o
 -19   2   1       13.11       10.68      3.46 o
 -18   2   1       55.15       54.04      7.24 o
 -17   2   1       16.66       24.56      8.14 o
 -16   2   1      198.13      217.69     28.80 o
 -15   2   1      186.93      205.64     19.44 o
 -14   2   1       21.90       15.58      4.02 o
 -13   2   1      141.44      140.67     10.62 o
 -12   2   1      852.17      880.23     37.04 o
 -11   2   1       36.97       28.64      4.80 o
 -10   2   1     1454.12     1571.79     31.82 o
  -9   2   1     2368.22     2520.35     37.98 o
  -8   2   1     5317.70     6036.68    159.64 o
  -7   2   1     1166.72     1605.21     78.68 o
  -6   2   1     1734.08     1681.85     62.27 o
  -5   2   1     3436.99     3462.97     89.07 o
  -4   2   1     3895.01     3862.11     49.32 o
  -3   2   1     1193.67     1168.86     26.96 o
  -2   2   1      494.55      392.82     14.24 o
  -1   2   1       12.66       11.56      2.13 o
   0   2   1     1204.06     1043.81     15.63 o
   1   2   1     5864.07     5695.85    167.23 o
   2   2   1    40943.82    37067.86    228.23 o
   3   2   1    16066.40    15364.45     88.90 o
   4   2   1     7392.26     7598.60     49.01 o
   5   2   1     2219.83     2517.85     30.45 o
   6   2   1     1644.31     1647.60     21.44 o
   7   2   1      333.59      314.48     13.02 o
   8   2   1       78.32       99.64      6.40 o
   9   2   1      226.75      264.39     12.44 o
  10   2   1     1213.63     1482.10     47.72 o
  11   2   1       10.10       15.74      5.48 o
  12   2   1     1059.91     1059.12     43.23 o
  13   2   1     1840.07     2048.09     53.82 o
  14   2   1        4.25       -6.81      7.85 o
  15   2   1       85.30      102.02     13.46 o
  16   2   1        2.51        6.23      7.37 o
  17   2   1      210.08      220.56     18.12 o
  18   2   1       30.88       31.23      4.70 o
  19   2   1      331.95      347.87     13.52 o
  20   2   1        9.69       14.47      2.65 o
 -20   3   1       32.70       21.35      3.11 o
 -19   3   1      126.15      146.77      7.46 o
 -18   3   1      114.42      132.23     14.31 o
 -17   3   1      388.84      446.20     31.35 o
 -16   3   1      184.58      199.62     18.73 o
 -15   3   1       26.56       20.07     23.15 o
 -14   3   1       64.28       64.77     10.30 o
 -13   3   1       60.21       59.74      6.87 o
 -12   3   1      852.69      839.49     36.96 o
 -11   3   1     2215.41     2185.93     41.78 o
 -10   3   1     1287.77     1042.48     27.60 o
  -9   3   1      552.33      486.60     17.99 o
  -8   3   1       85.74      107.81      8.31 o
  -7   3   1      875.96      924.62     29.85 o
  -6   3   1       30.28       41.03      4.84 o
  -5   3   1     1025.53      996.46     30.80 o
  -4   3   1        1.27        9.96      3.83 o
  -3   3   1     3847.76     3674.06     55.37 o
  -2   3   1      232.42      270.94     14.97 o
  -1   3   1     6954.67     6326.11     48.58 o
   0   3   1     1488.10     1300.60     45.00 o
   1   3   1     5610.66     5456.62    287.28 o
   2   3   1    21379.69    19677.51    108.99 o
   3   3   1    26091.98    24502.16    140.17 o
   4   3   1       79.71       85.35      8.77 o
   5   3   1      389.45      409.26     19.34 o
   6   3   1       77.51       62.60      6.11 o
   7   3   1     1502.76     1412.23     75.50 o
   8   3   1      637.62      697.78     20.50 o
   9   3   1     2819.07     2756.35     83.03 o
  10   3   1     1317.06     1175.46     43.42 o
  11   3   1       84.88      128.06     15.32 o
  12   3   1     1595.78     1669.96     48.09 o
  13   3   1      614.10      591.51     21.68 o
  14   3   1      257.92      267.98     21.70 o
  15   3   1      138.05      158.84     12.25 o
  16   3   1        7.17        8.82      3.84 o
  17   3   1      501.18      486.08     22.53 o
  18   3   1      294.41      297.17     13.35 o
  19   3   1       40.83       41.85      4.50 o
  20   3   1      113.13      100.05      6.85 o
 -20   4   1       20.68       27.20      6.18 o
 -19   4   1       12.17       17.90      2.89 o
 -18   4   1        9.02        8.95      3.23 o
 -17   4   1       51.55       67.43     11.42 o
 -16   4   1        3.38        0.91      4.72 o
 -15   4   1      212.01      187.86     16.81 o
 -14   4   1        0.25       -2.46      4.79 o
 -13   4   1       58.40       60.88      8.23 o
 -12   4   1      637.91      576.84     20.55 o
 -11   4   1     2085.83     1775.24     38.64 o
 -10   4   1        2.32       -2.45      2.45 o
  -9   4   1       11.45       18.58      7.92 o
  -8   4   1      216.40      209.20     12.56 o
  -7   4   1      535.66      516.22     33.84 o
  -6   4   1      334.55      340.41     21.16 o
  -5   4   1      886.53      777.77     30.31 o
  -4   4   1     1407.44     1214.11     37.79 o
  -3   4   1       33.81       37.25      7.33 o
  -2   4   1    10466.79     9300.82     71.99 o
  -1   4   1      251.24      326.93     71.25 o
   0   4   1     4881.16     4383.28     48.73 o
   1   4   1     7956.94     7591.10     64.64 o
   2   4   1       55.56       36.84      4.97 o
   3   4   1     3342.63     3332.40     83.26 o
   4   4   1      512.82      612.60     26.84 o
   5   4   1      635.80      575.60     26.54 o
   6   4   1       81.90       70.56      6.96 o
   7   4   1      211.13      209.26     12.15 o
   8   4   1      597.30      663.33     22.12 o
   9   4   1      846.94      760.21     24.28 o
  10   4   1      564.11      494.71     30.03 o
  11   4   1      460.99      446.97     21.85 o
  12   4   1      703.79      628.43     18.95 o
  13   4   1      770.59      769.90     35.22 o
  14   4   1      133.52      127.25     10.95 o
  15   4   1        0.93       -3.86      3.86 o
  16   4   1        0.04        0.05      2.88 o
  17   4   1      395.08      405.97     15.98 o
  18   4   1        7.03       -0.10      3.82 o
  19   4   1       24.71       18.28      4.10 o
  20   4   1        0.68        4.27      3.11 o
 -20   5   1       58.56       28.72      5.03 o
 -19   5   1       17.41       21.18      5.63 o
 -18   5   1        9.57       11.01      4.12 o
 -17   5   1       77.27       70.16      6.75 o
 -16   5   1       35.54       28.50      6.36 o
 -15   5   1      114.00      113.28     13.04 o
 -14   5   1       60.91       58.68      9.99 o
 -13   5   1      179.55      173.99     15.87 o
 -12   5   1      379.02      344.14     16.23 o
 -11   5   1      463.07      423.57     15.23 o
 -10   5   1       72.28       73.89     16.62 o
  -9   5   1       44.85       37.21      6.27 o
  -8   5   1       75.89       70.59      8.12 o
  -7   5   1        1.14        5.66      3.19 o
  -6   5   1       42.59       38.44      8.75 o
  -5   5   1      233.24      235.82     20.31 o
  -4   5   1      271.75      315.75     22.48 o
  -3   5   1      857.22      900.26     38.22 o
  -2   5   1     1262.79     1345.87     46.56 o
  -1   5   1      139.46      148.93     10.86 o
   0   5   1      531.42      569.73     21.06 o
   1   5   1      189.48      233.68     41.80 o
   2   5   1       49.80       48.96     22.83 o
   3   5   1      390.58      414.22     25.22 o
   4   5   1      563.82      547.43     29.53 o
   5   5   1     1771.74     1696.29     53.06 o
   6   5   1      837.81      836.79     26.42 o
   7   5   1       94.59       82.98      8.84 o
   8   5   1      478.10      441.42     20.31 o
   9   5   1     3021.95     2911.34     52.12 o
  10   5   1     3239.26     3124.93    153.00 o
  11   5   1      749.27      672.32     22.58 o
  12   5   1      524.21      485.26     25.27 o
  13   5   1       20.74       19.86      4.78 o
  14   5   1      165.56      157.78     11.45 o
  15   5   1      144.08      150.56     11.01 o
  16   5   1      158.03      167.00     10.58 o
  17   5   1       67.69       67.05      6.06 o
  18   5   1       56.83       55.06      5.99 o
  19   5   1      153.08      158.29     13.61 o
 -19   6   1       48.98       44.52      6.58 o
 -18   6   1        0.17       -0.43      2.42 o
 -17   6   1       67.06       59.99      7.88 o
 -16   6   1      142.02      126.67     12.14 o
 -15   6   1       19.77        6.85      6.54 o
 -14   6   1       47.34       51.35      9.18 o
 -13   6   1       54.24       54.76      9.59 o
 -12   6   1      312.47      309.47     20.33 o
 -11   6   1      320.43      330.28     14.03 o
 -10   6   1      181.75      146.51      9.18 o
  -9   6   1       61.76       79.89      6.75 o
  -8   6   1      149.37      154.00     12.99 o
  -7   6   1      158.06      175.31     20.23 o
  -6   6   1      436.54      448.61     31.08 o
  -5   6   1      312.51      260.26     23.68 o
  -4   6   1       85.57       95.64     14.54 o
  -3   6   1      188.29      258.75     23.48 o
  -2   6   1      525.87      592.18     34.45 o
  -1   6   1      930.42     1029.22     63.58 o
   0   6   1     1838.32     1632.50     49.64 o
   1   6   1     2849.93     2843.32     52.73 o
   2   6   1     2019.44     1889.24     43.38 o
   3   6   1     1801.08     1560.09     56.15 o
   4   6   1     7438.41     7284.59    123.82 o
   5   6   1     5395.75     5482.09    107.03 o
   6   6   1       20.55       40.64      7.15 o
   7   6   1       26.97       23.70      6.11 o
   8   6   1       33.45       38.71      6.57 o
   9   6   1       80.19       99.72      7.86 o
  10   6   1     7211.84     7202.02    108.66 o
  11   6   1      629.47      579.38     27.35 o
  12   6   1      733.82      755.05     31.49 o
  13   6   1      284.82      293.34     19.91 o
  14   6   1      227.03      231.41     17.11 o
  15   6   1      772.67      848.78     81.93 o
  16   6   1      413.27      410.61     20.83 o
  17   6   1       49.20       53.32      7.54 o
  18   6   1        0.91       -5.80      5.80 o
 -18   7   1      382.68      402.74     18.99 o
 -17   7   1       59.28       65.27      6.57 o
 -16   7   1      123.02      131.41     11.04 o
 -15   7   1       12.00       13.50      4.68 o
 -14   7   1       19.04       29.68      7.27 o
 -13   7   1       57.30       73.40     10.63 o
 -12   7   1      139.56      165.55     14.90 o
 -11   7   1      242.21      265.88     18.54 o
 -10   7   1      460.59      477.42     24.40 o
  -9   7   1      441.57      457.67     16.52 o
  -8   7   1     1419.37     1377.05     28.19 o
  -7   7   1      417.59      419.06     15.27 o
  -6   7   1       64.34       48.19     11.52 o
  -5   7   1      288.05      327.06     28.75 o
  -4   7   1       13.63       16.82      8.69 o
  -3   7   1     1004.13      927.56     49.31 o
  -2   7   1      673.64      641.61     40.90 o
  -1   7   1       77.44       79.53     15.74 o
   0   7   1      311.54      325.93     20.47 o
   1   7   1      139.52      143.65     13.66 o
   2   7   1      969.55      925.38     48.04 o
   3   7   1      902.65      955.82     49.25 o
   4   7   1      808.02      852.74     46.56 o
   5   7   1       21.17       25.27      9.65 o
   6   7   1      882.17      861.74     31.90 o
   7   7   1      152.70      140.53      8.07 o
   8   7   1      259.99      264.47     12.63 o
   9   7   1       73.89       91.97      7.73 o
  10   7   1      395.29      377.70     21.92 o
  11   7   1      128.02      109.73     12.32 o
  12   7   1      371.78      394.63     22.43 o
  13   7   1      252.60      273.54     18.30 o
  14   7   1      383.91      413.93     21.27 o
  15   7   1      119.94      144.83     11.77 o
  16   7   1       30.54       34.52      5.28 o
  17   7   1      149.19      156.04     14.65 o
  18   7   1        0.26        0.34      2.15 o
 -17   8   1       10.89        7.12      2.82 o
 -16   8   1       70.21       73.62      7.00 o
 -15   8   1      116.19      142.12     10.93 o
 -14   8   1      387.55      428.41     20.31 o
 -13   8   1      724.05      718.93     27.85 o
 -12   8   1        0.17        5.78      4.97 o
 -11   8   1      115.88      107.41     21.62 o
 -10   8   1      748.15      737.15     29.73 o
  -9   8   1     1124.14     1129.18     36.55 o
  -8   8   1      538.76      554.55     25.53 o
  -7   8   1      191.07      211.77     10.18 o
  -6   8   1      346.57      371.47     14.99 o
  -5   8   1      189.31      200.67     13.36 o
  -4   8   1      362.86      390.34     18.21 o
  -3   8   1      109.54      143.54     11.18 o
  -2   8   1       14.24       30.40     12.19 o
  -1   8   1      375.13      453.67     37.91 o
   0   8   1      806.43      848.97     51.08 o
   1   8   1        1.50       27.04     12.52 o
   2   8   1        0.09       -3.18     16.65 o
   3   8   1       10.56       13.06      3.50 o
   4   8   1      174.98      191.57     12.57 o
   5   8   1       15.93       20.72      5.07 o
   6   8   1      192.85      232.72     12.05 o
   7   8   1      104.29      103.69      9.55 o
   8   8   1       21.62       35.32      9.98 o
   9   8   1     5179.14     5241.15     79.70 o
  10   8   1      804.46      800.64     31.12 o
  11   8   1       51.72       54.36      8.57 o
  12   8   1       12.60        9.09      5.50 o
  13   8   1        0.23        2.90      4.75 o
  14   8   1       23.41       28.06      5.72 o
  15   8   1        3.77        3.04      2.72 o
  16   8   1       52.42       67.82      9.37 o
 -15   9   1        8.51        6.34      5.65 o
 -14   9   1        2.54        1.42      5.26 o
 -13   9   1       44.98       52.67      7.10 o
 -12   9   1       33.51       29.60      9.74 o
 -11   9   1        0.33       -2.83      5.65 o
 -10   9   1      475.76      493.40     23.20 o
  -9   9   1       86.37       88.49     10.67 o
  -8   9   1        5.61        4.66      4.33 o
  -7   9   1       51.41       56.27      8.81 o
  -6   9   1        0.71        1.25      3.65 o
  -5   9   1      225.10      229.56     13.68 o
  -4   9   1      609.37      639.02     28.58 o
  -3   9   1      653.34      691.25     29.56 o
  -2   9   1      476.65      507.45     21.49 o
  -1   9   1      205.09      219.08     14.18 o
   0   9   1        1.52        8.83      4.86 o
   1   9   1       45.64       65.30      9.81 o
   2   9   1      128.79      152.96     20.71 o
   3   9   1      143.71      146.23     14.01 o
   4   9   1      149.24      127.72     12.52 o
   5   9   1      136.52      154.05     14.12 o
   6   9   1       37.05       29.60      6.69 o
   7   9   1      172.19      162.79     14.43 o
   8   9   1     2392.06     2484.75     54.00 o
   9   9   1       19.04       11.98      5.05 o
  10   9   1      251.34      222.78     15.67 o
  11   9   1      148.20      124.42     11.43 o
  12   9   1        1.54       -3.83      3.83 o
  13   9   1       30.05       26.31      4.79 o
  14   9   1        4.16        4.22      2.00 o
  15   9   1        3.04       -3.73      3.73 o
 -14  10   1       42.19       41.21      5.81 o
 -13  10   1      259.22      245.92     11.56 o
 -12  10   1       57.22       45.54      5.96 o
 -11  10   1       92.62       89.17      8.64 o
 -10  10   1       15.59        9.64      9.23 o
  -9  10   1       28.47       18.98      4.19 o
  -8  10   1      197.52      202.90     14.43 o
  -7  10   1      471.32      461.00     21.98 o
  -6  10   1      519.55      548.64     20.17 o
  -5  10   1      880.29      928.14     26.49 o
  -4  10   1      675.11      800.36     24.89 o
  -3  10   1      666.61      698.52     30.30 o
  -2  10   1      550.10      567.12     27.50 o
  -1  10   1       66.76      100.14     12.45 o
   0  10   1      197.56      173.73     18.80 o
   1  10   1      141.13      101.12     12.10 o
   2  10   1      211.48      234.61     17.84 o
   3  10   1      453.33      493.58     25.79 o
   4  10   1       36.92       45.22      8.08 o
   5  10   1        0.66        1.84      3.53 o
   6  10   1      119.01       99.32     17.02 o
   7  10   1      100.10      106.19     12.25 o
   8  10   1        2.25        4.09      4.11 o
   9  10   1       22.13       18.20      5.23 o
  10  10   1       71.38       73.81     15.76 o
  11  10   1      184.51      200.84     12.40 o
  12  10   1       73.08       82.86      7.33 o
  13  10   1       44.15       44.75      5.13 o
 -12  11   1        9.19       14.69      4.27 o
 -11  11   1        5.32        2.45      3.11 o
 -10  11   1      150.86      137.11     10.43 o
  -9  11   1       16.43       23.38      7.52 o
  -8  11   1      139.60      132.99     10.26 o
  -7  11   1     1055.89     1054.85     51.76 o
  -6  11   1      879.35      941.32     41.03 o
  -5  11   1      135.53      148.22     10.10 o
  -4  11   1       44.68       50.07      6.22 o
  -3  11   1       99.48      132.31     13.53 o
  -2  11   1       88.74      146.21     14.08 o
  -1  11   1      162.29      209.52     16.88 o
   0  11   1      111.27      102.62     12.35 o
   1  11   1       17.45       21.74      6.74 o
   2  11   1      124.49      115.85     12.20 o
   3  11   1       44.96       56.50      9.52 o
   4  11   1        7.84       17.05      4.53 o
   5  11   1      437.46      493.32     22.12 o
   6  11   1       49.87       57.84      8.17 o
   7  11   1        4.48       19.85      5.40 o
   8  11   1      304.82      348.01     16.44 o
   9  11   1      161.01      170.77     11.01 o
  10  11   1        1.01        3.35      2.75 o
  11  11   1       23.63       17.04      3.25 o
  -9  12   1        7.12       16.16      5.05 o
  -8  12   1       94.63      104.96     11.03 o
  -7  12   1       84.36      104.57     12.69 o
  -6  12   1      186.97      185.12     16.67 o
  -5  12   1       90.51      103.18     13.29 o
  -4  12   1      170.42      204.56     18.84 o
  -3  12   1       52.99       52.84      7.75 o
  -2  12   1       61.28       47.88      8.04 o
  -1  12   1      198.19      219.88     15.13 o
   0  12   1      228.59      273.65     17.64 o
   1  12   1        8.00        6.60      4.28 o
   2  12   1        0.03        3.46      3.15 o
   3  12   1        0.15        3.08      2.90 o
   4  12   1        9.97        6.98      6.98 o
   5  12   1       46.88       42.04      5.69 o
   6  12   1      114.89       96.06      7.94 o
   7  12   1        0.16       -0.54      6.34 o
   8  12   1        8.66        9.31      3.80 o
   9  12   1       84.52       81.09      7.96 o
  -5  13   1      127.55      135.92      7.73 o
  -4  13   1      289.78      358.27     17.34 o
  -3  13   1      407.41      544.81     22.24 o
  -2  13   1      355.13      484.25     21.59 o
  -1  13   1        7.28        9.44      5.16 o
   0  13   1        3.62       -2.31      3.10 o
   1  13   1      100.87      115.98     11.80 o
   2  13   1        2.72        4.57      3.23 o
   3  13   1      124.89      145.75     12.41 o
   4  13   1        0.88       -0.11      2.39 o
   5  13   1       73.27       90.41      8.32 o
 -21   0   2      140.99      200.22     14.20 o
 -20   0   2      556.71      744.29     38.56 o
 -19   0   2       35.77       34.75     11.14 o
 -18   0   2        7.68       11.53      9.97 o
 -17   0   2        5.85       24.52     11.18 o
 -16   0   2      808.69     1038.44     62.08 o
 -15   0   2      484.24      622.89     46.63 o
 -14   0   2      465.26      649.87     46.13 o
 -13   0   2      796.24     1115.48     57.18 o
 -12   0   2      632.61      938.65     48.26 o
 -11   0   2      728.84      937.67     57.77 o
 -10   0   2     1063.73     1369.42     70.44 o
  -9   0   2      419.05      466.35     15.21 o
  -8   0   2     3770.60     4491.77    159.74 o
  -7   0   2      180.10      181.37     10.39 o
  -6   0   2     4423.31     5070.08     51.60 o
  -5   0   2    34131.82    41536.09   1375.38 o
  -3   0   2     2861.83     2916.00     85.64 o
  -2   0   2      622.50      491.14      9.66 o
   0   0   2     9876.84    11675.38     42.45 o
   1   0   2      689.46      790.24     19.05 o
   2   0   2       71.16      104.45      4.05 o
   3   0   2    12833.68    11005.74     44.41 o
   4   0   2    12172.32    13102.20    190.90 o
   5   0   2    14332.06    13667.56    156.06 o
   6   0   2        4.95       18.33      2.17 o
   7   0   2    16554.70    20625.46    135.96 o
   8   0   2      613.36      573.85     28.40 o
   9   0   2      103.90      199.25     16.82 o
  10   0   2      532.39      638.91     30.72 o
  11   0   2     2182.10     2885.36     67.56 o
  12   0   2      196.89      281.62     23.43 o
  13   0   2      292.89      281.82     18.50 o
  14   0   2     1843.66     2088.36     82.24 o
  15   0   2     8732.10    10973.08    183.31 o
  16   0   2      234.82      229.85     27.49 o
  17   0   2     1059.23     1195.68     38.34 o
  18   0   2       59.33       49.06      9.97 o
  19   0   2     1499.54     1536.95     40.58 o
  20   0   2      152.36      146.49     12.37 o
 -21   1   2       60.69       62.05      4.87 o
 -20   1   2      115.21      144.58      9.10 o
 -19   1   2       24.59       22.15      6.76 o
 -18   1   2       58.28       76.89     12.13 o
 -17   1   2        6.56       -3.44      5.85 o
 -16   1   2      113.80      113.26     15.47 o
 -15   1   2       35.50       41.10      9.55 o
 -14   1   2        1.82        3.73      5.01 o
 -13   1   2       36.31       39.04      8.15 o
 -12   1   2      484.15      627.51     17.46 o
 -11   1   2       60.23       86.45      5.52 o
 -10   1   2       10.37        2.30      2.21 o
  -9   1   2     1200.28     1669.62     28.18 o
  -8   1   2     8577.14    11001.88     92.01 o
  -7   1   2     3182.52     4035.36     36.48 o
  -6   1   2      437.86      519.32      7.55 o
  -5   1   2       28.55       44.90      2.27 o
  -4   1   2      181.57      238.80     12.30 o
  -3   1   2     3216.60     2819.03     35.76 o
  -2   1   2     3885.53     3313.00     35.71 o
  -1   1   2      291.22      223.09      8.49 o
   0   1   2     1333.94     1201.45     17.41 o
   1   1   2     1393.17     1335.99     23.98 o
   2   1   2      188.07      235.72      7.39 o
   3   1   2      616.25      457.62      6.84 o
   4   1   2     1768.12     1728.76     34.59 o
   5   1   2     8304.82     7778.81     69.65 o
   6   1   2      622.94      695.79     15.06 o
   7   1   2     1514.29     1441.83     54.06 o
   8   1   2      123.31      127.16      9.01 o
   9   1   2      135.86      137.90      9.92 o
  10   1   2      114.54      130.12      9.94 o
  11   1   2      218.38      245.80     15.08 o
  12   1   2      553.64      678.98     54.42 o
  13   1   2     1111.45     1282.02     32.84 o
  14   1   2      207.48      253.51     21.30 o
  15   1   2     1322.68     1534.69    104.06 o
  16   1   2      780.07      893.37     36.80 o
  17   1   2      289.79      302.12     14.67 o
  18   1   2       83.26       85.27      7.10 o
  19   1   2       48.99       47.61      5.48 o
  20   1   2      138.83      139.07      6.62 o
 -21   2   2       25.37       12.49      2.90 o
 -20   2   2       74.15       83.07      5.32 o
 -19   2   2      225.15      234.16     13.18 o
 -18   2   2       21.61        6.72      6.21 o
 -17   2   2      124.22      143.64     16.22 o
 -16   2   2        5.11        5.25      5.78 o
 -15   2   2       92.27      113.09     14.64 o
 -14   2   2        0.05        6.25      5.84 o
 -13   2   2     1699.95     2022.08     54.70 o
 -12   2   2      562.32      644.37     18.23 o
 -11   2   2      856.81      918.20     25.79 o
 -10   2   2      211.03      171.18     10.78 o
  -9   2   2        6.70       44.55     12.40 o
  -8   2   2      264.94      379.02     14.49 o
  -7   2   2     1675.23     2079.32     25.67 o
  -6   2   2     1748.04     2225.62     70.84 o
  -5   2   2      227.71      316.55     15.80 o
  -4   2   2    11208.31    11456.88     88.17 o
  -3   2   2      820.76      678.82     20.56 o
  -2   2   2      432.05      376.42     14.52 o
  -1   2   2     4895.74     4175.87     46.20 o
   0   2   2     2393.30     1924.49     43.14 o
   1   2   2     9202.72     8538.12     44.86 o
   2   2   2    20273.05    19176.73     66.03 o
   3   2   2     2200.79     2404.25     86.60 o
   4   2   2     5864.54     6027.08    164.25 o
   5   2   2      171.07       84.95      5.82 o
   6   2   2       59.77      127.73      5.10 o
   7   2   2     1647.24     1641.21     47.88 o
   8   2   2      167.38      213.40     11.92 o
   9   2   2       23.52       23.57      6.78 o
  10   2   2       43.31       22.09      7.05 o
  11   2   2      371.42      328.42     24.39 o
  12   2   2       66.24       56.82     17.03 o
  13   2   2     2473.80     2900.80     57.15 o
  14   2   2      802.98      855.40     60.39 o
  15   2   2       26.40       23.66      7.35 o
  16   2   2      119.80      126.07      9.41 o
  17   2   2      274.63      248.08     12.41 o
  18   2   2       10.58       12.62      4.05 o
  19   2   2      125.86      123.52      8.44 o
  20   2   2       64.75       57.81      4.65 o
 -21   3   2       19.35       21.42      4.66 o
 -20   3   2       11.83       13.61      2.17 o
 -19   3   2        7.51        8.13      3.10 o
 -18   3   2      615.34      702.62     36.78 o
 -17   3   2      101.62      119.32     11.38 o
 -16   3   2       79.18       72.17     11.96 o
 -15   3   2       60.23       86.90     13.02 o
 -14   3   2     1382.99     1562.31     49.74 o
 -13   3   2      400.07      405.87     17.32 o
 -12   3   2       12.39       12.03      3.77 o
 -11   3   2      361.28      382.93     17.15 o
 -10   3   2      785.70      760.06     23.32 o
  -9   3   2      440.39      469.48     23.37 o
  -8   3   2     1672.42     1637.98     81.79 o
  -7   3   2      414.69      383.20     18.72 o
  -6   3   2     3615.92     3291.83     58.52 o
  -5   3   2      500.59      504.17     22.34 o
  -4   3   2        1.33        5.34      2.88 o
  -3   3   2      317.25      238.79     14.99 o
  -2   3   2     7074.69     6242.32     73.50 o
  -1   3   2     4170.09     3535.69     51.14 o
   0   3   2     7123.25     6054.95     47.53 o
   1   3   2     1500.90     1286.82     22.15 o
   2   3   2       44.31       32.91      4.02 o
   3   3   2      258.73      268.93     11.91 o
   4   3   2     1563.38     1429.83     60.87 o
   5   3   2       80.13       46.69      5.15 o
   6   3   2     2480.77     2545.02     36.64 o
   7   3   2     2390.18     2233.32     35.61 o
   8   3   2      398.88      321.75     14.17 o
   9   3   2       87.26      130.60     14.38 o
  10   3   2       73.60       66.49     11.03 o
  11   3   2      837.24      828.44     39.51 o
  12   3   2     2124.25     2087.56     47.87 o
  13   3   2     2156.25     2168.90     41.34 o
  14   3   2      876.27      968.43     36.86 o
  15   3   2       18.59       18.79      4.92 o
  16   3   2       13.23       16.33      4.47 o
  17   3   2        9.28       16.94      5.51 o
  18   3   2       76.57       66.77      6.21 o
  19   3   2       20.19       16.64      4.09 o
  20   3   2       61.51       61.79      6.36 o
 -20   4   2       55.51       41.33      4.60 o
 -19   4   2       32.90       38.74      4.56 o
 -18   4   2        0.29        2.45      2.95 o
 -17   4   2       16.67       20.64      6.47 o
 -16   4   2        8.12        9.50      4.90 o
 -15   4   2      121.26      153.24     15.67 o
 -14   4   2        2.59       -0.27      5.83 o
 -13   4   2      668.40      627.77     26.29 o
 -12   4   2       13.05       12.31      3.87 o
 -11   4   2        4.24        0.33      2.83 o
 -10   4   2        6.76       16.99      3.80 o
  -9   4   2      221.93      233.71     13.76 o
  -8   4   2      554.37      535.62     19.90 o
  -7   4   2      127.49      130.83     14.14 o
  -6   4   2     2749.45     2599.97     60.49 o
  -5   4   2     3555.54     3481.94     67.40 o
  -4   4   2     1537.04     1696.04     45.78 o
  -3   4   2      427.91      425.58     22.14 o
  -2   4   2      146.26      116.07     12.16 o
  -1   4   2     5219.08     4464.63     58.06 o
   0   4   2     1496.12     1215.59    107.02 o
   1   4   2        0.95       17.73      8.88 o
   2   4   2      632.15      573.99     17.91 o
   3   4   2       49.12       47.39     16.11 o
   4   4   2      439.78      387.72     21.37 o
   5   4   2      774.83      692.30     21.04 o
   6   4   2     3730.44     3343.49     87.43 o
   7   4   2     9165.02     9090.89    121.69 o
   8   4   2       28.21       43.53      6.16 o
   9   4   2      171.21      147.93     16.40 o
  10   4   2       57.87       72.25     11.99 o
  11   4   2       12.48       20.48      8.03 o
  12   4   2        2.74        3.42      3.17 o
  13   4   2      205.38      193.75     12.91 o
  14   4   2      640.24      655.00     47.42 o
  15   4   2     1002.15     1032.63     71.41 o
  16   4   2       24.60       35.69      7.28 o
  17   4   2       66.89       63.81      8.68 o
  18   4   2       61.95       53.59      7.05 o
  19   4   2       77.18       65.46      5.74 o
 -20   5   2        9.59       12.29      3.42 o
 -19   5   2        3.62        4.74      4.13 o
 -18   5   2      211.84      212.06     13.72 o
 -17   5   2        3.84        3.28      2.72 o
 -16   5   2       65.69       79.57     10.80 o
 -15   5   2      263.75      272.75     19.83 o
 -14   5   2      499.09      486.68     26.57 o
 -13   5   2       57.72       39.48      7.49 o
 -12   5   2        8.17        0.53      3.02 o
 -11   5   2      616.84      537.62     16.92 o
 -10   5   2      404.05      359.27     18.44 o
  -9   5   2       25.45       34.16      5.84 o
  -8   5   2      974.09      779.79     32.96 o
  -7   5   2     1056.09      899.66     39.71 o
  -6   5   2      682.66      579.27     31.14 o
  -5   5   2     1083.05     1101.57     42.87 o
  -4   5   2        4.86       14.47      7.30 o
  -3   5   2     8469.58     9141.60    119.55 o
  -2   5   2     3818.78     4113.21     80.20 o
  -1   5   2      233.04      335.23     16.41 o
   0   5   2      399.43      365.03     16.55 o
   1   5   2     1663.26     1557.09     36.86 o
   2   5   2        4.99       30.87      5.41 o
   3   5   2      130.33      181.46     12.08 o
   4   5   2     5309.91     5120.15     90.91 o
   5   5   2    10318.75    10296.85    188.31 o
   6   5   2      101.13       90.15      8.83 o
   7   5   2     1158.22     1143.94     31.57 o
   8   5   2       63.33       56.43      7.50 o
   9   5   2     1221.96     1207.88     48.66 o
  10   5   2       27.73       20.10      4.34 o
  11   5   2      452.23      387.38     17.35 o
  12   5   2     1952.63     1744.20     41.72 o
  13   5   2      425.62      370.52     17.14 o
  14   5   2      431.40      462.56     21.54 o
  15   5   2        2.42       13.41      4.27 o
  16   5   2       39.82       54.53      7.94 o
  17   5   2     1150.93     1322.40    107.96 o
  18   5   2      592.94      432.57     64.93 o
  19   5   2       24.64       17.29      4.59 o
 -19   6   2       57.70       56.93      5.06 o
 -18   6   2      682.91      767.35     22.37 o
 -17   6   2       23.87       30.66      6.31 o
 -16   6   2        3.70        4.07      4.70 o
 -15   6   2       15.25        8.43      4.88 o
 -14   6   2        0.06       -5.17      6.16 o
 -13   6   2       80.91       86.51     11.51 o
 -12   6   2        4.91        3.33      5.12 o
 -11   6   2       20.68       18.89      3.87 o
 -10   6   2       36.76       41.72      5.06 o
  -9   6   2        0.07       -3.54      3.54 o
  -8   6   2      619.53      593.03     42.09 o
  -7   6   2        6.63       19.17      8.73 o
  -6   6   2       70.24       73.20     12.96 o
  -5   6   2       55.74       37.95     10.16 o
  -4   6   2      545.21      536.25     34.12 o
  -3   6   2      355.09      360.82     28.06 o
  -2   6   2     1521.86     1621.41     57.26 o
  -1   6   2     1033.01      979.43     44.32 o
   0   6   2      403.46      449.68     21.36 o
   1   6   2      213.69      202.51     14.04 o
   2   6   2     1099.95     1102.57     56.38 o
   3   6   2     2186.85     2330.92     69.07 o
   4   6   2     2142.29     2098.43     66.04 o
   5   6   2     3006.55     3225.42     82.32 o
   6   6   2      646.21      683.26     26.43 o
   7   6   2      115.62      126.06     11.74 o
   8   6   2      616.31      640.33     21.38 o
   9   6   2      108.69      121.21      9.88 o
  10   6   2      438.09      410.49     18.14 o
  11   6   2     1308.64     1271.43     46.92 o
  12   6   2      303.13      293.73     19.50 o
  13   6   2       12.53       12.87      5.74 o
  14   6   2        1.35        3.33      4.05 o
  15   6   2      198.70      189.52     13.93 o
  16   6   2        1.76        5.13      7.29 o
  17   6   2       57.00       45.14      9.23 o
  18   6   2        4.39       -1.06      6.27 o
 -18   7   2        8.36        6.99      4.48 o
 -17   7   2      153.15      254.62     41.33 o
 -16   7   2       14.09       23.37      5.17 o
 -15   7   2      705.20      728.43     27.90 o
 -14   7   2     3200.21     3507.14     64.01 o
 -13   7   2      869.38      860.23     32.82 o
 -12   7   2        3.01        2.28      4.33 o
 -11   7   2      420.92      424.65     22.85 o
 -10   7   2      390.66      385.63     21.44 o
  -9   7   2       37.12       44.17      5.42 o
  -8   7   2      315.37      312.16     13.47 o
  -7   7   2        7.93        4.86      3.94 o
  -6   7   2      167.04      126.84     19.36 o
  -5   7   2      477.73      516.42     36.98 o
  -4   7   2      107.85       97.69     16.53 o
  -3   7   2        1.07        8.56      7.48 o
  -2   7   2       37.96       45.88     12.40 o
  -1   7   2      209.96      253.31     26.53 o
   0   7   2      640.49      704.50     43.08 o
   1   7   2     1294.68     1194.33     38.30 o
   2   7   2        3.06        3.67      4.62 o
   3   7   2      226.35      220.85     23.46 o
   4   7   2      463.88      446.91     33.37 o
   5   7   2       11.97       19.48      5.64 o
   6   7   2     2770.95     2698.67     45.22 o
   7   7   2      653.88      598.56     18.64 o
   8   7   2      801.71      747.21     25.13 o
   9   7   2      162.65      128.49     14.14 o
  10   7   2       19.16       13.58      5.01 o
  11   7   2      251.86      237.65     17.49 o
  12   7   2      383.08      383.60     47.51 o
  13   7   2       59.98       53.63      8.43 o
  14   7   2        7.80        4.12      3.82 o
  15   7   2       69.87       81.40      8.25 o
  16   7   2       12.15       17.79      7.08 o
  17   7   2       22.76       28.05      6.11 o
 -17   8   2       64.35       54.96      4.66 o
 -16   8   2      579.06      603.02     19.19 o
 -15   8   2       27.70       29.40     11.63 o
 -14   8   2      188.34      201.86     14.17 o
 -13   8   2      563.26      621.02     25.75 o
 -12   8   2     1825.75     1888.43     45.62 o
 -11   8   2      170.88      172.43     14.39 o
 -10   8   2        4.15        1.11      4.87 o
  -9   8   2       30.12       42.17      7.61 o
  -8   8   2     1509.93     1572.85     41.88 o
  -7   8   2        7.23        6.21      6.96 o
  -6   8   2      230.91      240.30     12.07 o
  -5   8   2      176.57      188.45     14.17 o
  -4   8   2      577.02      628.73     23.13 o
  -3   8   2       15.17       18.69      6.57 o
  -2   8   2      502.47      538.10     20.68 o
  -1   8   2     1271.02     1280.87     40.14 o
   0   8   2      552.18      505.51     25.06 o
   1   8   2       12.63       17.18      6.42 o
   2   8   2      331.25      336.52     20.79 o
   3   8   2      469.36      476.69     19.21 o
   4   8   2       98.23       89.95      8.76 o
   5   8   2      452.55      467.40     16.74 o
   6   8   2     3535.86     3518.16     71.98 o
   7   8   2     1654.27     1689.08     95.25 o
   8   8   2      777.38      766.28     30.53 o
   9   8   2      245.03      293.71     19.23 o
  10   8   2       87.21       87.95     15.51 o
  11   8   2      123.98      119.19     12.05 o
  12   8   2        0.69        0.66      4.17 o
  13   8   2       42.79       38.90      6.41 o
  14   8   2      188.74      192.85     12.06 o
  15   8   2       16.78       13.24      5.70 o
  16   8   2       22.41       13.14      3.85 o
 -16   9   2       76.73       75.20      7.23 o
 -15   9   2      512.91      513.83     32.48 o
 -14   9   2       82.88       78.68      7.54 o
 -13   9   2      118.63      101.20      9.41 o
 -12   9   2        4.64        4.45      3.99 o
 -11   9   2      203.63      191.75     20.67 o
 -10   9   2      472.41      485.04     27.12 o
  -9   9   2       57.38       60.04      8.42 o
  -8   9   2        1.95        4.36     12.30 o
  -7   9   2       96.22       99.72     10.70 o
  -6   9   2       11.85        4.54      4.10 o
  -5   9   2      217.32      172.05     11.58 o
  -4   9   2       22.17       19.30      5.27 o
  -3   9   2       23.42        7.61      4.80 o
  -2   9   2       67.45      116.88     11.13 o
  -1   9   2     1178.95     1241.52     33.21 o
   0   9   2      107.22      173.29     38.11 o
   1   9   2       13.81       27.96      7.62 o
   2   9   2      339.63      365.71     24.55 o
   3   9   2      252.87      248.04     17.51 o
   4   9   2      127.57      130.44     13.01 o
   5   9   2     1432.38     1409.52     40.38 o
   6   9   2       32.02       14.02      4.44 o
   7   9   2      758.24      704.60     29.20 o
   8   9   2      453.42      471.78     23.61 o
   9   9   2        3.91        4.02      3.86 o
  10   9   2      115.32      114.98     11.38 o
  11   9   2        7.31        2.22      4.23 o
  12   9   2       24.72       24.31      5.88 o
  13   9   2        7.45        4.65      2.07 o
  14   9   2        2.87        1.15      1.90 o
  15   9   2       13.33       15.16      4.28 o
 -14  10   2       50.03       42.06      6.27 o
 -13  10   2      461.30      435.89     52.60 o
 -12  10   2        2.42        4.96      2.80 o
 -11  10   2       27.74       32.02      5.06 o
 -10  10   2       15.42       11.11      4.69 o
  -9  10   2        1.60       -2.11      4.10 o
  -8  10   2       24.04       19.85      4.96 o
  -7  10   2       29.03       43.18      7.06 o
  -6  10   2      426.75      435.82     17.99 o
  -5  10   2      177.44      232.74     17.45 o
  -4  10   2      756.33      730.27     30.76 o
  -3  10   2      105.18      104.60     13.47 o
  -2  10   2      151.85      171.75     22.66 o
  -1  10   2      424.62      483.56     25.68 o
   0  10   2      266.08      235.40     17.78 o
   1  10   2      216.62      216.10     17.05 o
   2  10   2      306.48      320.29     20.35 o
   3  10   2       16.80       15.20     12.25 o
   4  10   2      105.62      107.70     11.72 o
   5  10   2       41.28       50.16      6.51 o
   6  10   2      297.84      307.99     18.84 o
   7  10   2       72.03       64.60      8.78 o
   8  10   2      136.55      162.60     13.07 o
   9  10   2       59.83       48.89      7.33 o
  10  10   2      104.24       92.99      9.06 o
  11  10   2        4.32        1.87      3.03 o
  12  10   2      276.37      267.99     12.13 o
  13  10   2       26.06       24.22      5.80 o
 -12  11   2       12.07       18.78      4.42 o
 -11  11   2        2.49       -1.93      4.67 o
 -10  11   2        9.31        7.61      3.37 o
  -9  11   2       14.73        3.79      4.48 o
  -8  11   2       20.13        1.92      5.23 o
  -7  11   2      183.38      196.83     19.53 o
  -6  11   2       11.38       27.65      9.81 o
  -5  11   2      177.21      177.67     19.94 o
  -4  11   2        9.93        8.92      4.52 o
  -3  11   2       21.88       46.37      8.51 o
  -2  11   2        7.26        7.64      4.29 o
  -1  11   2        1.57        3.11      7.15 o
   0  11   2      154.30      202.91     16.64 o
   1  11   2      439.31      460.31     27.61 o
   2  11   2      180.11      168.21     14.21 o
   3  11   2        0.12        3.60      5.12 o
   4  11   2       18.16       12.31      3.54 o
   5  11   2       28.78       17.11      5.16 o
   6  11   2       35.01       48.72     15.69 o
   7  11   2        6.97        8.31      3.44 o
   8  11   2      286.29      278.60     14.53 o
   9  11   2      233.75      206.94     11.75 o
  10  11   2        6.56       10.69      3.59 o
  11  11   2      147.85      122.94     17.32 o
  -9  12   2       55.22       47.62      6.82 o
  -8  12   2       37.73       37.36      6.25 o
  -7  12   2       36.03       36.24      7.32 o
  -6  12   2        1.70        4.87      4.59 o
  -5  12   2      130.48      145.03     15.08 o
  -4  12   2        3.25        3.79      5.04 o
  -3  12   2      555.11      580.05     23.76 o
  -2  12   2      429.83      589.76     23.30 o
  -1  12   2       42.61       80.12     20.44 o
   0  12   2       87.35      109.91     10.59 o
   1  12   2       28.90       36.42      6.17 o
   2  12   2       40.37       39.03      4.99 o
   3  12   2       46.51       36.86      5.93 o
   4  12   2       76.24       66.50      7.45 o
   5  12   2       47.90       53.79      6.35 o
   6  12   2       39.15       59.27      6.33 o
   7  12   2      136.48      126.78     13.86 o
   8  12   2      745.39      824.23     23.24 o
  -5  13   2       66.44       61.22      7.72 o
  -4  13   2      305.50      301.12     11.24 o
  -3  13   2      543.17      587.48     16.09 o
  -2  13   2      294.69      326.66     12.22 o
  -1  13   2       30.41       29.65      4.06 o
   0  13   2       38.61       44.68      4.93 o
   1  13   2      106.83      140.18     12.42 o
   2  13   2       10.40       14.72      4.51 o
   3  13   2       11.26       20.63      5.07 o
   4  13   2       76.09       83.25      8.25 o
 -21   1   3      213.12      232.37      8.99 o
 -20   1   3        4.67       -0.95      2.91 o
 -19   1   3      289.64      338.10     21.14 o
 -18   1   3       40.49       35.59     13.35 o
 -17   1   3        0.02        2.83      5.38 o
 -16   1   3      221.35      294.19     23.18 o
 -15   1   3      142.06      201.27     23.02 o
 -14   1   3        1.16       14.08     11.90 o
 -13   1   3      329.05      392.88     14.59 o
 -12   1   3      307.80      316.86     16.92 o
 -11   1   3      126.74      113.33      7.46 o
 -10   1   3     1820.43     2143.75    157.12 o
  -9   1   3      879.16     1265.98     25.91 o
  -8   1   3        4.28        5.37      2.36 o
  -7   1   3       55.70      113.84      5.28 o
  -6   1   3     1444.49     1769.76     22.20 o
  -5   1   3     6475.87     7529.88     41.91 o
  -4   1   3    75104.57    70591.60   1817.92 o
  -3   1   3      704.52      733.64     53.18 o
  -2   1   3        0.79        4.05      1.62 o
  -1   1   3     3745.47     3488.87     19.79 o
   0   1   3     5329.14     5948.12    108.37 o
   1   1   3      816.60      797.32     10.25 o
   2   1   3      129.94       50.90      5.35 o
   3   1   3     3329.25     3346.52     25.01 o
   4   1   3      126.90      113.92      3.76 o
   5   1   3     4311.62     4194.80     32.19 o
   6   1   3      466.45      561.21     11.53 o
   7   1   3     1190.13     1125.66     24.22 o
   8   1   3     1512.23     1877.93     33.61 o
   9   1   3     3315.27     3740.56    412.26 o
  10   1   3      688.63      743.88     36.19 o
  11   1   3     3031.95     3456.95     55.26 o
  12   1   3      547.73      630.84     32.33 o
  13   1   3        8.59        5.87      3.50 o
  14   1   3     2278.35     2591.28     62.28 o
  15   1   3      228.23      261.47     14.94 o
  16   1   3     3301.56     3793.59     62.34 o
  17   1   3     1480.55     1527.45     28.25 o
  18   1   3      215.91      262.98     14.64 o
  19   1   3       71.99       54.14      4.88 o
  20   1   3        0.34        2.37      1.75 o
 -21   2   3      287.51      324.24      9.46 o
 -20   2   3      335.97      390.63     22.06 o
 -19   2   3      150.89      159.99     16.87 o
 -18   2   3      134.39      140.94     15.56 o
 -17   2   3      492.50      622.86     34.14 o
 -16   2   3       52.03       53.24     10.67 o
 -15   2   3       24.94       17.12      7.86 o
 -14   2   3      162.50      206.78     19.91 o
 -13   2   3      773.20      842.23     33.04 o
 -12   2   3      101.94      113.31     14.88 o
 -11   2   3       17.14       19.62      4.16 o
 -10   2   3      244.97      274.96     13.48 o
  -9   2   3       60.38       97.09      7.82 o
  -8   2   3       12.43        8.94      2.71 o
  -7   2   3       25.80       41.47      3.36 o
  -6   2   3     4255.46     4223.51     31.94 o
  -5   2   3     1389.76     1276.38     33.71 o
  -4   2   3      241.38      262.86     14.46 o
  -3   2   3       66.92       35.74      5.40 o
  -2   2   3      493.53      437.89     16.56 o
  -1   2   3      319.96      236.58     11.66 o
   0   2   3        8.79        7.00      2.80 o
   1   2   3     1516.04     1414.45    108.72 o
   2   2   3     1942.18     1706.00     46.62 o
   3   2   3      530.70      489.68     25.05 o
   4   2   3     2467.82     2227.52     27.68 o
   5   2   3      114.10      157.36      6.16 o
   6   2   3      187.56      305.16      8.66 o
   7   2   3     4790.53     4525.46    144.92 o
   8   2   3        9.80       14.52      5.72 o
   9   2   3     5925.10     6344.47     98.27 o
  10   2   3      774.44      745.50     35.70 o
  11   2   3       60.51       64.18     11.44 o
  12   2   3        0.51        4.75      3.52 o
  13   2   3      730.69      718.53     29.37 o
  14   2   3     1350.09     1321.53     42.60 o
  15   2   3      203.97      195.07     14.14 o
  16   2   3       78.45       81.69      8.79 o
  17   2   3      618.09      672.66     21.54 o
  18   2   3       34.03       45.20      5.34 o
  19   2   3      101.36      105.26     10.22 o
  20   2   3       93.26      102.56      8.34 o
 -21   3   3      167.06      158.12     11.74 o
 -20   3   3      117.39      118.21      5.79 o
 -19   3   3      139.70      160.55     12.42 o
 -18   3   3      274.16      281.79     18.70 o
 -17   3   3       33.10       49.13     10.01 o
 -16   3   3      500.58      557.30     30.64 o
 -15   3   3        1.60        4.13      8.48 o
 -14   3   3      191.20      221.12     18.93 o
 -13   3   3        5.81        3.89      3.93 o
 -12   3   3      137.96      150.66     13.08 o
 -11   3   3      675.97      641.13     22.03 o
 -10   3   3      687.51      680.87     47.84 o
  -9   3   3     1380.98     1340.23     51.31 o
  -8   3   3      859.77      831.03     22.40 o
  -7   3   3       84.12       88.99     16.98 o
  -6   3   3        9.09       20.23      5.76 o
  -5   3   3       18.49       20.87      6.40 o
  -4   3   3     1248.35     1170.63     34.08 o
  -3   3   3      988.78      913.37     28.98 o
  -2   3   3        0.98       -0.57      2.86 o
  -1   3   3     3941.11     3798.84     55.35 o
   0   3   3       41.37       43.07      6.04 o
   1   3   3       45.98       52.57      6.44 o
   2   3   3       22.74       27.50      3.83 o
   3   3   3      912.05      890.78     29.28 o
   4   3   3     9299.33     8914.37     64.95 o
   5   3   3     1048.02      858.72     71.72 o
   6   3   3      483.01      641.00     59.28 o
   7   3   3       27.96       79.77     11.36 o
   8   3   3      311.42      298.49     21.27 o
   9   3   3       14.11       19.53      6.64 o
  10   3   3       79.39      104.21     13.90 o
  11   3   3      223.01      220.23     15.34 o
  12   3   3       30.11       28.57      5.93 o
  13   3   3      400.71      325.86     16.45 o
  14   3   3      526.82      479.16     20.08 o
  15   3   3      236.55      253.31     14.59 o
  16   3   3      822.06      812.01     24.33 o
  17   3   3      427.79      447.73     16.56 o
  18   3   3      173.65      147.77     11.50 o
  19   3   3        7.56        8.80      2.81 o
 -20   4   3        7.89       11.88      3.77 o
 -19   4   3      103.78      102.93      7.10 o
 -18   4   3        0.42       -1.85      3.98 o
 -17   4   3        3.97       -3.47      4.59 o
 -16   4   3        1.91       -6.14      6.14 o
 -15   4   3      118.11      113.45     19.70 o
 -14   4   3      106.30      120.79     14.20 o
 -13   4   3       41.08       30.45      5.42 o
 -12   4   3       79.60      106.88      9.28 o
 -11   4   3      252.87      231.92     14.31 o
 -10   4   3       94.13      116.16      9.93 o
  -9   4   3        9.92       19.83      4.56 o
  -8   4   3       86.85       64.12      7.21 o
  -7   4   3        1.34       -0.19      4.11 o
  -6   4   3     5089.02     5076.91     84.95 o
  -5   4   3     2201.84     2327.22     56.48 o
  -4   4   3      665.40      779.70     32.23 o
  -3   4   3       10.31       34.68      7.69 o
  -2   4   3      497.33      417.74     21.98 o
  -1   4   3       19.40       19.38      5.57 o
   0   4   3        6.80       13.77      4.87 o
   1   4   3      932.87      718.75     19.81 o
   2   4   3      572.85      664.86     25.51 o
   3   4   3     3280.00     3215.05     41.89 o
   4   4   3     6061.07     6389.85    137.49 o
   5   4   3      227.40      270.72     13.48 o
   6   4   3      342.34      397.44     35.99 o
   7   4   3        0.23        6.93      8.21 o
   8   4   3       22.57       50.92      9.12 o
   9   4   3      254.09      211.01     19.65 o
  10   4   3      330.90      332.44     25.22 o
  11   4   3      119.84       93.55      8.61 o
  12   4   3      125.03       90.94     10.80 o
  13   4   3      311.81      266.20     18.74 o
  14   4   3      133.71      127.23     22.49 o
  15   4   3        0.05        1.54      5.13 o
  16   4   3        0.05        5.46      4.42 o
  17   4   3      698.26      744.56     25.64 o
  18   4   3      375.29      397.43     18.16 o
  19   4   3       73.25       58.56      4.47 o
 -19   5   3        1.63       -3.18      3.18 o
 -18   5   3       70.93       76.28      8.64 o
 -17   5   3       12.57        9.20      6.17 o
 -16   5   3      187.52      197.00     28.30 o
 -15   5   3        2.24       -6.95      7.35 o
 -14   5   3      396.40      398.45     23.79 o
 -13   5   3        2.88        2.53      4.54 o
 -12   5   3      121.46      108.84      9.97 o
 -11   5   3       31.82       38.08      4.92 o
 -10   5   3      130.38      146.75     17.17 o
  -9   5   3       44.17       36.73      6.80 o
  -8   5   3       18.42       18.57      4.43 o
  -7   5   3      244.60      234.79     20.32 o
  -6   5   3      372.10      391.29     25.48 o
  -5   5   3      171.03      174.36     17.74 o
  -4   5   3     3361.43     3376.42     74.24 o
  -3   5   3      267.51      232.89     19.70 o
  -2   5   3       77.87       82.09     11.98 o
  -1   5   3      126.84      138.67     15.38 o
   0   5   3      533.76      485.87     27.37 o
   1   5   3      261.46      238.16     13.56 o
   2   5   3      293.37      318.66     21.47 o
   3   5   3      136.64       88.38      8.49 o
   4   5   3        2.21        5.78      3.64 o
   5   5   3      752.36      871.01     26.65 o
   6   5   3     1359.01     1402.60     34.48 o
   7   5   3       62.82       85.33     21.21 o
   8   5   3      299.70      325.55     25.06 o
   9   5   3        8.74        9.59      3.87 o
  10   5   3        6.80        9.17      5.06 o
  11   5   3       38.63       26.68      8.54 o
  12   5   3      179.74      167.20     14.44 o
  13   5   3       21.65       14.95      5.62 o
  14   5   3       44.00       35.29      7.03 o
  15   5   3       29.98       26.01      6.20 o
  16   5   3      355.12      363.86     18.11 o
  17   5   3        0.18        1.50      3.59 o
  18   5   3        0.16       -2.53      3.98 o
 -19   6   3       66.99       68.44      5.94 o
 -18   6   3      244.45      223.27     12.30 o
 -17   6   3       80.60       71.74      8.48 o
 -16   6   3       61.34       78.57      9.98 o
 -15   6   3       18.72        7.71      7.82 o
 -14   6   3      187.04      165.91     15.26 o
 -13   6   3      928.37      993.38     36.20 o
 -12   6   3       93.52       83.43     10.80 o
 -11   6   3       27.67       34.66      4.37 o
 -10   6   3     1479.23     1274.35     26.22 o
  -9   6   3      163.77      111.04      7.65 o
  -8   6   3      374.49      302.15     17.82 o
  -7   6   3      258.64      216.35     21.90 o
  -6   6   3     4699.09     4827.60    101.61 o
  -5   6   3     1406.36     1304.22     52.49 o
  -4   6   3        2.70        5.88      5.57 o
  -3   6   3      187.58      124.95     16.81 o
  -2   6   3     1124.53     1104.82     48.32 o
  -1   6   3       20.14       35.30      9.58 o
   0   6   3     1050.82      983.78     44.89 o
   1   6   3     1775.39     1889.32     43.65 o
   2   6   3     3755.09     3265.44    101.71 o
   3   6   3     1432.30     1261.92     49.61 o
   4   6   3        0.28        5.55      3.71 o
   5   6   3     4211.56     4362.94     87.56 o
   6   6   3     1387.97     1371.75     37.07 o
   7   6   3      841.41      800.34     28.51 o
   8   6   3      193.11      180.25     11.41 o
   9   6   3     1861.63     1700.44     55.31 o
  10   6   3       28.13       12.54      4.91 o
  11   6   3        5.09        3.92      6.08 o
  12   6   3       42.51       46.19      7.77 o
  13   6   3      186.61      224.47     24.78 o
  14   6   3        1.71       -2.18      6.27 o
  15   6   3       91.97      110.43     16.78 o
  16   6   3       16.55        2.65      5.18 o
  17   6   3       27.50       28.24      6.71 o
  18   6   3      187.76      151.48     10.60 o
 -18   7   3       52.99       54.09     10.92 o
 -17   7   3       32.94       26.90     12.41 o
 -16   7   3      539.04      586.99     22.67 o
 -15   7   3      165.61      179.91     23.17 o
 -14   7   3      353.40      401.84     27.76 o
 -13   7   3        0.41        8.61      5.85 o
 -12   7   3       92.32       76.80     10.28 o
 -11   7   3       28.86       37.80      7.41 o
 -10   7   3        3.20        5.24      3.82 o
  -9   7   3      397.08      361.86     14.33 o
  -8   7   3      633.32      601.20     26.09 o
  -7   7   3        9.65       10.51      3.89 o
  -6   7   3        7.68       11.97      8.12 o
  -5   7   3      246.41      274.03     27.51 o
  -4   7   3     1996.20     2140.47     75.03 o
  -3   7   3     1609.43     1584.41     64.36 o
  -2   7   3      205.74      218.92     24.44 o
  -1   7   3       68.44       78.24     15.29 o
   0   7   3       28.39       36.83     11.36 o
   1   7   3      532.78      563.13     36.80 o
   2   7   3       16.42        0.70      4.63 o
   3   7   3       54.34       59.17     12.69 o
   4   7   3        7.77        7.22      4.35 o
   5   7   3      433.22      378.29     20.70 o
   6   7   3        0.59        1.29      4.31 o
   7   7   3     1292.52     1298.18     36.65 o
   8   7   3      547.92      497.06     23.52 o
   9   7   3     1849.03     1912.71     48.28 o
  10   7   3      206.06      206.87     16.04 o
  11   7   3      563.78      607.36     26.46 o
  12   7   3      105.03      118.69     11.76 o
  13   7   3       22.55       36.89      6.54 o
  14   7   3       25.20       19.08      6.60 o
  15   7   3        1.84       -6.72      7.52 o
  16   7   3       19.11       16.05      5.71 o
  17   7   3       10.22        6.21      2.18 o
 -17   8   3       87.60      102.25      9.50 o
 -16   8   3        9.23        7.41      5.58 o
 -15   8   3      184.64      204.20     12.79 o
 -14   8   3     1523.98     1654.71     38.95 o
 -13   8   3      241.20      263.22     16.56 o
 -12   8   3      203.39      213.09     15.47 o
 -11   8   3       70.96       90.67     10.46 o
 -10   8   3       42.20       39.50      7.35 o
  -9   8   3      191.04      202.34     14.94 o
  -8   8   3      199.85      180.89     13.92 o
  -7   8   3      133.16      106.53     11.53 o
  -6   8   3      402.83      350.10     20.30 o
  -5   8   3       49.33       37.76      5.75 o
  -4   8   3       65.97       56.62      7.44 o
  -3   8   3       93.34       86.51      8.58 o
  -2   8   3      124.06      122.65     10.13 o
  -1   8   3        3.74       31.60     11.86 o
   0   8   3     1095.00     1262.34     39.39 o
   1   8   3       26.32       10.30      4.84 o
   2   8   3       67.48       56.59     11.64 o
   3   8   3      316.88      289.81     25.63 o
   4   8   3      349.28      333.65     19.82 o
   5   8   3     1126.88     1091.01     35.84 o
   6   8   3     8479.94     8499.39    141.71 o
   7   8   3      608.69      603.26     39.62 o
   8   8   3      781.67      794.65     30.89 o
   9   8   3      182.83      139.30     13.05 o
  10   8   3      134.14      103.86     11.32 o
  11   8   3        7.88        9.72      4.61 o
  12   8   3       36.05       31.43      8.97 o
  13   8   3       14.27       15.54      4.46 o
  14   8   3      428.75      399.61     25.58 o
  15   8   3       63.59       48.58      5.87 o
  16   8   3       31.02       32.56      5.58 o
 -16   9   3        0.16       -1.64      2.05 o
 -15   9   3        6.97        9.61      4.66 o
 -14   9   3        0.99        3.15      4.95 o
 -13   9   3       85.69       64.44      7.08 o
 -12   9   3        0.85        1.38      5.56 o
 -11   9   3       75.76       73.66      7.04 o
 -10   9   3        0.18       -2.13      4.02 o
  -9   9   3      364.47      373.87     19.35 o
  -8   9   3      666.18      657.15     40.20 o
  -7   9   3       79.49       73.02     14.81 o
  -6   9   3       17.30        9.74      5.40 o
  -5   9   3       47.68       55.35     10.61 o
  -4   9   3      576.60      560.24     26.84 o
  -3   9   3       18.98       20.45      5.78 o
  -2   9   3       14.25        7.85      4.87 o
  -1   9   3       78.75       83.25     10.57 o
   0   9   3      185.51      205.17     15.76 o
   1   9   3      132.91      157.85     13.79 o
   2   9   3        8.59        9.70      5.06 o
   3   9   3      425.91      443.24     22.44 o
   4   9   3      132.24      140.53     19.39 o
   5   9   3      178.47      206.09     24.34 o
   6   9   3        9.06       17.00      6.25 o
   7   9   3     1817.46     1866.19     46.44 o
   8   9   3      397.25      422.40     21.92 o
   9   9   3      216.37      238.10     12.55 o
  10   9   3       81.27       75.47      7.10 o
  11   9   3      252.86      268.19     16.49 o
  12   9   3       50.04       35.90      4.38 o
  13   9   3       96.42       99.64      8.12 o
  14   9   3        2.56        0.75      1.80 o
 -14  10   3      339.70      372.81     18.00 o
 -13  10   3       66.02       65.84      9.40 o
 -12  10   3      237.93      225.68     18.35 o
 -11  10   3       19.95       16.23      4.26 o
 -10  10   3       15.46       19.53      5.13 o
  -9  10   3       19.90        9.88      6.02 o
  -8  10   3       24.03       24.65      8.57 o
  -7  10   3        2.29        0.27      5.52 o
  -6  10   3       20.17       30.78      9.79 o
  -5  10   3      370.18      369.26     21.49 o
  -4  10   3      224.93      221.49     17.01 o
  -3  10   3      338.26      349.67     21.30 o
  -2  10   3      161.94      204.62     16.42 o
  -1  10   3       11.93       18.75      5.58 o
   0  10   3        7.25        3.85      4.11 o
   1  10   3      152.93      178.72     15.39 o
   2  10   3       76.68       85.47     10.23 o
   3  10   3       39.43       45.92      7.66 o
   4  10   3        2.80        2.73      3.75 o
   5  10   3       87.08      104.71     16.59 o
   6  10   3       51.26       59.45      9.19 o
   7  10   3       39.18       33.89      6.56 o
   8  10   3       67.22       59.68      7.97 o
   9  10   3      174.17      213.06     13.79 o
  10  10   3      611.71      673.38     22.21 o
  11  10   3      660.13      666.25     19.79 o
  12  10   3        5.09       -0.47      3.45 o
  13  10   3       60.81       49.78      6.65 o
 -12  11   3      136.07      130.38     10.50 o
 -11  11   3      467.40      453.07     21.85 o
 -10  11   3      111.59       87.83      9.33 o
  -9  11   3       20.32       23.48      9.51 o
  -8  11   3      315.40      340.95     23.20 o
  -7  11   3      143.12      142.24     15.91 o
  -6  11   3       69.58       40.69      9.64 o
  -5  11   3      267.81      292.55     24.07 o
  -4  11   3       16.09        8.66      4.86 o
  -3  11   3      430.49      517.39     24.46 o
  -2  11   3        7.60       13.79      6.08 o
  -1  11   3       14.85       22.57      6.33 o
   0  11   3       80.67       87.69     10.73 o
   1  11   3       17.36       10.53      4.53 o
   2  11   3       69.35       43.26      7.19 o
   3  11   3       35.60       61.51      8.03 o
   4  11   3      242.33      294.53     17.54 o
   5  11   3      125.20      168.75     13.07 o
   6  11   3        9.84       15.68      4.92 o
   7  11   3      443.56      467.54     19.35 o
   8  11   3      342.00      319.53     14.89 o
   9  11   3      322.94      301.25     13.21 o
  10  11   3       81.82       60.13      6.08 o
  11  11   3        5.63        3.31      2.58 o
  -9  12   3        0.41        4.72      3.06 o
  -8  12   3        1.86        0.58      2.35 o
  -7  12   3       58.12       67.85      6.84 o
  -6  12   3       68.12       66.11      9.44 o
  -5  12   3       62.86       82.89     11.07 o
  -4  12   3       91.80      111.34     12.91 o
  -3  12   3        0.51        7.57      5.94 o
  -2  12   3      147.24      202.30     13.24 o
  -1  12   3       33.29       28.62      5.48 o
   0  12   3        0.12        2.54      3.50 o
   1  12   3       39.38       36.18      5.99 o
   2  12   3       20.09       11.99      2.90 o
   3  12   3       96.34      122.14     10.93 o
   4  12   3        0.02        0.95      3.09 o
   5  12   3      259.98      284.37     13.53 o
   6  12   3       77.74       87.83      7.20 o
   7  12   3      148.48      174.53      8.96 o
   8  12   3      113.54      109.75      8.95 o
  -5  13   3       98.07       72.72      7.92 o
  -4  13   3        2.19        0.62      3.08 o
  -3  13   3       69.06       52.95      7.57 o
  -2  13   3       44.63       29.60      5.97 o
  -1  13   3       20.88       41.58      6.25 o
   0  13   3       11.24        7.66      2.60 o
   1  13   3       95.61       81.56     25.09 o
   2  13   3       25.65       39.52      6.14 o
   3  13   3      105.73      151.18     10.55 o
 -21   0   4       32.32       44.38      5.05 o
 -20   0   4       20.45       30.31      9.36 o
 -19   0   4      355.07      458.40     34.19 o
 -18   0   4     1631.55     2110.98     79.84 o
 -17   0   4     2888.34     3560.29    107.46 o
 -16   0   4      115.56      150.31     24.59 o
 -15   0   4       13.62       23.17     10.15 o
 -14   0   4      545.22      699.25     37.09 o
 -13   0   4      800.88     1042.83     34.65 o
 -12   0   4       19.55       34.19      9.07 o
 -11   0   4      844.29     1135.41     45.41 o
 -10   0   4      281.96      429.80     26.63 o
  -9   0   4       34.67       20.86      7.18 o
  -7   0   4       10.65       16.99      2.76 o
  -6   0   4     7695.52     8071.62    175.90 o
  -5   0   4      850.47      812.89     46.51 o
  -4   0   4    31543.39    31811.70    132.25 o
  -3   0   4     8027.79     7519.81     65.98 o
  -2   0   4     6591.20     6170.60     57.95 o
   0   0   4     3392.06     3586.95     33.79 o
   1   0   4    10263.05    11205.29    172.44 o
   2   0   4     3906.38     3858.67     32.70 o
   3   0   4     3837.57     4289.10     36.51 o
   4   0   4     3147.29     3361.42    121.83 o
   5   0   4     8299.04     8692.49     56.64 o
   6   0   4    13222.68    13684.16    376.07 o
   7   0   4      952.38      877.38     32.51 o
   8   0   4     2344.54     2798.02     61.43 o
   9   0   4     3593.46     3910.75     76.81 o
  10   0   4      536.46      487.70     28.46 o
  11   0   4     2208.24     2656.06     71.70 o
  12   0   4       83.49      114.59     16.31 o
  13   0   4     2773.90     2796.39     83.67 o
  14   0   4     1200.64     1221.04     56.79 o
  15   0   4    11493.29    11470.52    169.11 o
  16   0   4      171.77      193.93     22.16 o
  17   0   4     2256.89     2216.39     66.00 o
  18   0   4       87.87       55.96     10.04 o
  19   0   4      204.72      189.38     14.42 o
 -21   1   4      300.81      363.02     11.90 o
 -20   1   4      154.79      196.95     19.74 o
 -19   1   4       58.15       58.81     14.36 o
 -18   1   4       22.15       38.36      9.47 o
 -17   1   4        2.20       17.47     11.38 o
 -16   1   4       91.14      120.76     14.69 o
 -15   1   4      252.69      318.10     23.58 o
 -14   1   4        5.11        7.80      3.97 o
 -13   1   4      333.08      402.99     15.49 o
 -12   1   4       51.86       77.29      9.27 o
 -11   1   4      452.13      566.18     32.88 o
 -10   1   4        0.82        2.46      3.77 o
  -9   1   4      601.32      682.39     33.14 o
  -8   1   4     1070.69     1123.80     59.71 o
  -7   1   4      329.12      469.63     10.10 o
  -6   1   4      107.79      129.50      5.27 o
  -5   1   4      143.25      151.53      5.46 o
  -4   1   4      344.54      313.82      8.23 o
  -3   1   4      596.11      521.94     10.45 o
  -2   1   4       28.86       29.41      2.58 o
  -1   1   4      726.59      659.39      9.61 o
   0   1   4      717.05      734.70     31.06 o
   1   1   4      200.55      218.49      6.54 o
   2   1   4        6.73        1.61      0.70 o
   3   1   4       99.12      136.52      4.85 o
   4   1   4       36.58       31.53      3.31 o
   5   1   4      209.95      247.85      8.20 o
   6   1   4     1790.41     2046.85     24.23 o
   7   1   4      874.52      899.08     22.81 o
   8   1   4      215.22      198.94     12.06 o
   9   1   4        0.94       -0.55      6.04 o
  10   1   4      131.20      127.37     11.50 o
  11   1   4      261.76      266.83     17.20 o
  12   1   4     1262.08     1270.16     31.79 o
  13   1   4      252.44      272.74     15.45 o
  14   1   4      465.87      463.92     20.19 o
  15   1   4        1.09        5.83      8.78 o
  16   1   4        2.93       12.16      4.83 o
  17   1   4      109.86      100.87      8.49 o
  18   1   4      116.77      126.92     10.06 o
  19   1   4      201.54      194.48     10.01 o
 -21   2   4        1.14        1.90      1.24 o
 -20   2   4       41.32       45.52      6.45 o
 -19   2   4        1.01        5.25      6.14 o
 -18   2   4       49.50       53.47     10.06 o
 -17   2   4      237.47      275.97     21.68 o
 -16   2   4      886.50     1044.42     41.89 o
 -15   2   4      392.67      477.56     28.64 o
 -14   2   4       86.12       83.98      8.87 o
 -13   2   4       47.72       58.48      6.00 o
 -12   2   4      117.81      141.20     17.06 o
 -11   2   4       42.05       34.94      8.69 o
 -10   2   4      423.17      573.72     31.89 o
  -9   2   4        3.50        9.38      2.98 o
  -8   2   4      280.30      326.14     12.98 o
  -7   2   4       72.37       67.11      4.63 o
  -6   2   4      869.23      794.36     22.20 o
  -5   2   4      127.85      134.65      7.73 o
  -4   2   4     1712.34     1643.88     37.43 o
  -3   2   4      319.01      338.34     16.08 o
  -2   2   4      185.16      199.38     11.82 o
  -1   2   4      181.41      158.07      6.06 o
   0   2   4       85.93      100.20     34.25 o
   1   2   4       21.34       18.01      4.58 o
   2   2   4        1.68        8.43      1.77 o
   3   2   4     4097.26     4112.36     52.16 o
   4   2   4     3315.34     3465.67     46.92 o
   5   2   4       50.62       54.94      5.20 o
   6   2   4        4.40        8.30      8.62 o
   7   2   4      851.49      738.04     31.00 o
   8   2   4        2.13        3.50      5.25 o
   9   2   4      262.51      296.42     22.18 o
  10   2   4       75.37       92.56     13.34 o
  11   2   4       12.31        9.99      4.60 o
  12   2   4        1.66        4.03      2.66 o
  13   2   4       99.36      105.16      9.49 o
  14   2   4        5.07        5.87      4.58 o
  15   2   4      388.67      390.57     17.99 o
  16   2   4      967.62      986.31     26.76 o
  17   2   4        5.21       15.39      4.07 o
  18   2   4      289.80      287.09     14.25 o
  19   2   4      458.37      413.84     35.56 o
 -20   3   4      310.90      348.97     12.14 o
 -19   3   4     1007.37     1080.24     31.93 o
 -18   3   4       86.17       99.43     11.50 o
 -17   3   4      111.97      120.09     18.93 o
 -16   3   4      268.73      244.22     26.03 o
 -15   3   4     2404.33     2432.33     62.62 o
 -14   3   4      545.91      638.74     31.54 o
 -13   3   4       50.89       40.46      6.40 o
 -12   3   4       78.97       59.56      6.99 o
 -11   3   4      591.98      663.83     36.03 o
 -10   3   4       55.99       48.36     15.00 o
  -9   3   4       72.26       45.22     10.04 o
  -8   3   4      724.01      633.60     55.15 o
  -7   3   4     5852.21     5484.07    199.93 o
  -6   3   4      476.83      405.16     22.41 o
  -5   3   4      677.42      646.67     27.11 o
  -4   3   4       73.41       64.12      8.57 o
  -3   3   4     1567.98     1589.40     39.52 o
  -2   3   4     1344.62     1309.56     34.74 o
  -1   3   4     1192.85     1133.85     32.10 o
   0   3   4      642.13      600.05     21.66 o
   1   3   4       13.75       26.65      4.42 o
   2   3   4     5834.61     5880.65     47.36 o
   3   3   4        1.91        9.15      2.90 o
   4   3   4      127.97      150.41      8.68 o
   5   3   4     4098.79     4004.23     36.62 o
   6   3   4     1119.55     1213.31     25.97 o
   7   3   4      201.33      211.66     17.94 o
   8   3   4     1571.33     1501.89     49.39 o
   9   3   4      529.41      550.80     31.12 o
  10   3   4       52.50       49.93      9.93 o
  11   3   4      454.17      411.44     17.42 o
  12   3   4      500.00      455.06     16.00 o
  13   3   4        0.22       -5.18      5.18 o
  14   3   4      486.31      467.27     19.47 o
  15   3   4      105.82       92.29      8.75 o
  16   3   4      109.17       96.00      9.92 o
  17   3   4      388.32      356.45     13.51 o
  18   3   4      991.82      911.26     39.82 o
  19   3   4      321.66      294.10     14.52 o
 -20   4   4       68.33       61.50      9.54 o
 -19   4   4      225.97      248.14     12.14 o
 -18   4   4      253.94      253.82     16.42 o
 -17   4   4        6.53        0.05      5.82 o
 -16   4   4      147.77      148.27     15.01 o
 -15   4   4       42.53       44.41     12.08 o
 -14   4   4      327.42      340.17     31.08 o
 -13   4   4      528.53      507.16     30.58 o
 -12   4   4       23.84        6.77      4.77 o
 -11   4   4       57.96       42.84      7.54 o
 -10   4   4      560.30      529.94     30.01 o
  -9   4   4       75.63       86.27      8.25 o
  -8   4   4      171.89      212.41     24.53 o
  -7   4   4      199.69      144.53     15.07 o
  -6   4   4      583.35      410.52     24.49 o
  -5   4   4     2155.66     2407.50     57.93 o
  -4   4   4      257.17      234.46     17.99 o
  -3   4   4      624.99      598.85     28.27 o
  -2   4   4      326.13      287.64     18.56 o
  -1   4   4     1273.66     1184.03     37.09 o
   0   4   4      469.28      415.33     21.83 o
   1   4   4      155.84      121.24     11.65 o
   2   4   4       17.63        9.01      9.25 o
   3   4   4     2702.98     2837.75     31.95 o
   4   4   4      209.09      233.96     21.16 o
   5   4   4     1835.91     1862.75     34.72 o
   6   4   4     1611.18     1475.73     56.03 o
   7   4   4       81.99       60.91     10.41 o
   8   4   4        1.01       -1.71      4.24 o
   9   4   4       25.41       15.32      6.19 o
  10   4   4       85.02       64.29      7.83 o
  11   4   4      115.38      106.25      9.17 o
  12   4   4      172.85      174.05     15.04 o
  13   4   4       14.41       10.99      6.08 o
  14   4   4      642.88      667.86     28.77 o
  15   4   4       62.67       57.19      8.44 o
  16   4   4        9.60       15.02     11.22 o
  17   4   4      253.49      269.86     14.17 o
  18   4   4      274.22      252.54     12.08 o
 -19   5   4      230.99      216.99     11.35 o
 -18   5   4       58.32       86.75     45.35 o
 -17   5   4        7.21        5.66      4.22 o
 -16   5   4      295.89      361.00     21.57 o
 -15   5   4      134.05      149.68     14.48 o
 -14   5   4        4.11       -2.21      5.17 o
 -13   5   4      150.89      108.56     11.92 o
 -12   5   4       49.13       39.98      5.90 o
 -11   5   4      494.78      435.74     18.07 o
 -10   5   4       83.06       52.11      5.97 o
  -9   5   4       22.36       35.95      6.11 o
  -8   5   4      643.31      690.66     56.95 o
  -7   5   4      143.60      190.74     18.83 o
  -6   5   4     2780.78     2825.49     70.28 o
  -5   5   4     1122.59     1198.84     44.33 o
  -4   5   4     2451.33     2302.69     62.08 o
  -3   5   4     3464.82     3131.07     71.91 o
  -2   5   4      105.57      119.48     15.67 o
  -1   5   4     2681.18     2530.53     63.40 o
   0   5   4     1601.67     1430.03     47.20 o
   1   5   4       12.76       29.88      7.36 o
   2   5   4      318.49      297.94     20.96 o
   3   5   4      113.17       84.47      6.48 o
   4   5   4      453.28      438.19     18.61 o
   5   5   4      317.35      321.40     16.01 o
   6   5   4      681.02      602.96     32.15 o
   7   5   4      659.91      567.75     32.35 o
   8   5   4      128.23       94.70     13.85 o
   9   5   4      106.30       89.22     10.69 o
  10   5   4      353.12      376.81     27.68 o
  11   5   4      977.58      958.31     40.94 o
  12   5   4      985.84     1024.37     34.51 o
  13   5   4     1321.19     1300.65     38.62 o
  14   5   4      108.14       68.86      9.08 o
  15   5   4      370.05      391.50     19.39 o
  16   5   4      166.82      145.25     10.95 o
  17   5   4        0.66        1.74      3.53 o
  18   5   4      110.85       72.28      7.91 o
 -19   6   4       35.41       37.55      5.91 o
 -18   6   4        2.43        8.99      3.60 o
 -17   6   4        6.62        2.38      5.27 o
 -16   6   4       32.09       32.72      6.56 o
 -15   6   4       59.76       82.45     10.71 o
 -14   6   4        0.08        8.92      4.79 o
 -13   6   4       34.92       41.66     11.24 o
 -12   6   4      150.92      150.91     14.10 o
 -11   6   4      331.12      347.88     37.13 o
 -10   6   4        1.61        4.44      2.29 o
  -9   6   4       11.06       10.14      5.18 o
  -8   6   4      110.43      102.54     14.98 o
  -7   6   4        1.00        7.10      5.51 o
  -6   6   4       13.52       11.97      8.23 o
  -5   6   4        0.41        1.04      4.83 o
  -4   6   4     1122.91     1119.69     48.93 o
  -3   6   4      153.08      177.85     19.64 o
  -2   6   4        1.89        0.25      5.61 o
  -1   6   4      372.60      334.37     26.22 o
   0   6   4       46.34       36.18      8.88 o
   1   6   4      108.07      108.07     14.98 o
   2   6   4      193.49      174.27     18.29 o
   3   6   4      114.07      114.66     14.09 o
   4   6   4       21.74       43.44      6.66 o
   5   6   4     1033.25     1045.62     31.97 o
   6   6   4      157.96      143.28     17.01 o
   7   6   4       17.16        6.58      6.88 o
   8   6   4        6.05       11.07      6.08 o
   9   6   4        9.77        7.39      5.72 o
  10   6   4       88.47       76.68     14.16 o
  11   6   4       99.85       78.49     15.43 o
  12   6   4      210.49      225.64     24.23 o
  13   6   4        4.93        2.12      6.06 o
  14   6   4       21.48       17.00      7.57 o
  15   6   4       17.04        2.82      5.56 o
  16   6   4       75.06       77.34     11.44 o
  17   6   4       64.16       55.17      5.44 o
 -18   7   4      568.26      627.25     23.61 o
 -17   7   4      295.52      252.16     30.02 o
 -16   7   4       15.52       17.15      4.91 o
 -15   7   4     1082.52     1230.35     34.48 o
 -14   7   4     1122.50     1119.74     52.84 o
 -13   7   4      117.39      124.63     12.45 o
 -12   7   4       35.21       38.63      8.15 o
 -11   7   4     1304.80     1286.19     37.86 o
 -10   7   4        7.04        7.69      5.76 o
  -9   7   4       87.59       83.18      9.59 o
  -8   7   4       33.22       28.38      8.67 o
  -7   7   4       83.37       86.55      8.70 o
  -6   7   4       64.27       36.68      6.09 o
  -5   7   4        0.68        5.36      7.20 o
  -4   7   4      944.38     1132.81     55.63 o
  -3   7   4        3.65       20.62      9.44 o
  -2   7   4     1133.65     1182.92     55.69 o
  -1   7   4       33.47       33.03      9.71 o
   0   7   4      190.47      197.97     22.56 o
   1   7   4      475.60      370.27     29.84 o
   2   7   4      636.45      667.54     38.80 o
   3   7   4        0.86        2.83      4.72 o
   4   7   4      505.95      454.05     30.29 o
   5   7   4     2617.68     2563.59     72.05 o
   6   7   4     1678.86     1496.57     39.48 o
   7   7   4      192.51      194.42     12.08 o
   8   7   4      253.60      291.87     18.12 o
   9   7   4      122.68      132.23     12.51 o
  10   7   4       24.84       17.65      7.19 o
  11   7   4        9.04        3.97      6.51 o
  12   7   4        0.41        6.23      6.09 o
  13   7   4        9.24        4.20      6.91 o
  14   7   4       79.13       81.30     13.34 o
  15   7   4       75.82       81.46     11.85 o
  16   7   4        2.17        2.33      5.29 o
 -17   8   4     1466.32     1680.17     37.47 o
 -16   8   4      112.67      106.84     12.25 o
 -15   8   4        3.04        7.05      3.75 o
 -14   8   4      249.89      302.60     24.97 o
 -13   8   4     1405.53     1462.74     37.03 o
 -12   8   4      601.23      631.32     25.08 o
 -11   8   4      124.74      108.41     19.93 o
 -10   8   4       42.43       56.20     12.62 o
  -9   8   4     2047.15     2067.60     70.74 o
  -8   8   4       44.88       46.51     11.67 o
  -7   8   4        4.20       -7.13      7.13 o
  -6   8   4      102.63       80.83      8.71 o
  -5   8   4     1122.52     1163.40     31.50 o
  -4   8   4     1191.64     1353.11     33.70 o
  -3   8   4      690.69      791.13     25.46 o
  -2   8   4     1020.90     1106.48     33.89 o
  -1   8   4     1725.54     1745.25     38.19 o
   0   8   4      549.28      547.17     26.18 o
   1   8   4      230.04      203.03     17.60 o
   2   8   4       85.64       67.03      9.97 o
   3   8   4      189.80      165.55     13.44 o
   4   8   4     1330.26     1356.44     47.57 o
   5   8   4      252.08      264.98     24.60 o
   6   8   4       17.07        8.48      4.39 o
   7   8   4       30.37       20.47      6.32 o
   8   8   4      173.06      164.01     13.90 o
   9   8   4      483.60      527.22     23.97 o
  10   8   4      374.54      402.82     20.24 o
  11   8   4        1.45        0.49      7.08 o
  12   8   4      163.69      169.10     18.46 o
  13   8   4      752.42      791.99     25.67 o
  14   8   4      447.28      516.25     23.81 o
  15   8   4        3.12        4.29      3.27 o
 -16   9   4      131.50      107.26      8.67 o
 -15   9   4       18.54       14.17      5.02 o
 -14   9   4       11.92        6.17      4.50 o
 -13   9   4       68.10       82.06     12.03 o
 -12   9   4      112.35      126.61     16.23 o
 -11   9   4        0.93        3.79      5.09 o
 -10   9   4      102.99       84.51     15.03 o
  -9   9   4       91.60       94.42     15.35 o
  -8   9   4      365.16      354.73     28.97 o
  -7   9   4      188.29      176.35     20.82 o
  -6   9   4      166.44      191.12     15.67 o
  -5   9   4       51.10       44.14      7.76 o
  -4   9   4      324.65      363.67     25.43 o
  -3   9   4      324.26      296.28     22.44 o
  -2   9   4       18.57       39.93      8.78 o
  -1   9   4      505.72      527.05     24.68 o
   0   9   4      332.61      334.42     19.63 o
   1   9   4       13.98       23.40      9.34 o
   2   9   4       20.99       23.06      8.97 o
   3   9   4      179.81      166.53     21.02 o
   4   9   4     1092.02     1058.41     50.55 o
   5   9   4      162.11      145.29     18.52 o
   6   9   4       84.68       84.40     13.28 o
   7   9   4      258.41      289.16     18.20 o
   8   9   4       15.85       33.39      5.18 o
   9   9   4       17.49        5.56      2.83 o
  10   9   4       69.42       60.76      6.15 o
  11   9   4       70.53       66.40      7.58 o
  12   9   4       46.11       51.13      6.23 o
  13   9   4       12.87       10.19      2.74 o
  14   9   4      323.76      386.97     18.30 o
 -14  10   4        7.42        8.11      3.31 o
 -13  10   4       47.13       47.47      7.60 o
 -12  10   4       36.09       33.63      7.99 o
 -11  10   4      170.40      145.26     18.72 o
 -10  10   4      158.98      140.33     11.27 o
  -9  10   4        5.38        7.46      6.38 o
  -8  10   4        6.03        7.00      5.78 o
  -7  10   4       94.11       77.19     13.12 o
  -6  10   4       92.16      111.80     16.08 o
  -5  10   4      418.70      443.51     23.05 o
  -4  10   4      122.89       76.84     17.21 o
  -3  10   4       21.46       31.23      7.22 o
  -2  10   4      187.22      183.40     15.44 o
  -1  10   4      227.36      219.53     16.51 o
   0  10   4      178.90      174.25     16.20 o
   1  10   4        0.21       11.25      8.42 o
   2  10   4      313.79      406.86     32.31 o
   3  10   4       76.82       80.99     15.18 o
   4  10   4        8.42       -7.03      7.03 o
   5  10   4        4.47        0.23      4.53 o
   6  10   4        5.98       10.62      4.09 o
   7  10   4       85.17       88.50      9.52 o
   8  10   4      443.57      467.61     20.12 o
   9  10   4      328.60      301.51     15.07 o
  10  10   4      341.98      312.10     13.75 o
  11  10   4      306.06      275.06     18.26 o
  12  10   4       33.31       59.70      7.87 o
 -12  11   4      204.00      166.23     10.83 o
 -11  11   4       52.26       53.79      7.63 o
 -10  11   4      136.54      121.28      8.38 o
  -9  11   4       32.27       36.05      5.89 o
  -8  11   4       65.09       83.19      8.59 o
  -7  11   4      154.05      145.51     15.24 o
  -6  11   4       10.84       11.62      5.18 o
  -5  11   4        1.34        3.66      5.29 o
  -4  11   4       50.26       45.98      7.81 o
  -3  11   4        0.79       10.35      4.96 o
  -2  11   4        1.11        1.96      9.97 o
  -1  11   4      257.07      324.68     47.65 o
   0  11   4      524.37      657.73     49.18 o
   1  11   4       29.25       59.37     13.67 o
   2  11   4        2.47       11.73      6.65 o
   3  11   4       38.48       28.55      8.13 o
   4  11   4       43.64       44.53      9.14 o
   5  11   4       21.84       28.35      5.80 o
   6  11   4        1.23        0.70      4.10 o
   7  11   4       43.98       61.73      9.49 o
   8  11   4       34.83       23.70      9.16 o
   9  11   4     1149.86     1040.74    104.40 o
  10  11   4      401.68      458.07     19.78 o
  -8  12   4       36.71       45.00      4.79 o
  -7  12   4        3.93        4.22      4.47 o
  -6  12   4       11.44       18.59      3.75 o
  -5  12   4      285.93      310.15     14.54 o
  -4  12   4       48.87       44.63      6.13 o
  -3  12   4        2.41        1.31      4.23 o
  -2  12   4       68.36       49.15      6.95 o
  -1  12   4       15.17       12.66      3.41 o
   0  12   4        1.28        4.11      3.20 o
   1  12   4        3.90       15.40      6.49 o
   2  12   4        6.51        8.55      4.85 o
   3  12   4      669.22      928.38     25.17 o
   4  12   4      478.26      602.03     19.32 o
   5  12   4       19.91       29.19      4.50 o
   6  12   4       21.45       38.30      8.52 o
   7  12   4        3.69       12.67      3.74 o
  -4  13   4       22.02       14.87      3.92 o
  -3  13   4      105.13      113.77      9.69 o
  -2  13   4        2.45       12.71      3.90 o
 -21   1   5        0.76        2.45      2.45 o
 -20   1   5        9.56       12.31      3.89 o
 -19   1   5       37.57       24.54      6.03 o
 -18   1   5      526.82      715.01     31.61 o
 -17   1   5      290.39      353.17     24.34 o
 -16   1   5      934.36     1100.14     44.27 o
 -15   1   5      168.35      188.59     17.99 o
 -14   1   5       37.20       34.96      5.19 o
 -13   1   5      479.12      536.16     18.37 o
 -12   1   5      314.53      335.42     19.82 o
 -11   1   5      198.93      229.46     21.65 o
 -10   1   5        2.23       12.10      6.63 o
  -9   1   5     8193.40    10299.64    125.47 o
  -8   1   5     8640.62    10058.13    118.37 o
  -7   1   5      727.37      925.72     43.00 o
  -6   1   5       11.21       31.10      4.01 o
  -5   1   5      615.01      552.71     14.11 o
  -4   1   5      646.38      747.70     14.12 o
  -3   1   5     1187.50     1060.89     19.90 o
  -2   1   5     2460.42     2458.04     28.82 o
  -1   1   5     4867.52     5174.56     76.92 o
   0   1   5       62.50       64.55      4.40 o
   1   1   5     2041.15     2065.57     20.20 o
   2   1   5       46.45       25.74      2.82 o
   3   1   5      149.41      155.16      6.07 o
   4   1   5     1414.76     1544.34     28.73 o
   5   1   5     1767.04     1962.54     33.29 o
   6   1   5     1875.11     1898.43     25.48 o
   7   1   5       31.80       43.68      5.59 o
   8   1   5       16.91        9.51      3.12 o
   9   1   5       39.90       56.15      7.59 o
  10   1   5       22.13       39.38      6.35 o
  11   1   5      581.58      535.65     19.82 o
  12   1   5        7.08       16.46      4.47 o
  13   1   5      159.57      170.14     15.41 o
  14   1   5       99.91       87.58     11.24 o
  15   1   5       72.02       59.49      9.15 o
  16   1   5       11.88        0.83      7.04 o
  17   1   5      177.12      147.26     11.37 o
  18   1   5        0.54        5.56      3.25 o
  19   1   5      138.65       90.29      5.66 o
 -21   2   5       13.68       21.45      3.70 o
 -20   2   5        0.20       -1.27      3.23 o
 -19   2   5        5.99        3.03      3.71 o
 -18   2   5      484.81      540.75     36.59 o
 -17   2   5      114.79      118.06     14.07 o
 -16   2   5       36.11       38.33      9.14 o
 -15   2   5      510.31      540.29     29.74 o
 -14   2   5      814.98      811.27     33.15 o
 -13   2   5      561.56      634.82     23.64 o
 -12   2   5       45.71       23.51      8.02 o
 -11   2   5     1836.34     1849.17     63.21 o
 -10   2   5      638.79      675.16     36.13 o
  -9   2   5       47.38       69.02     11.64 o
  -8   2   5     1256.92     1209.76     41.70 o
  -7   2   5     2729.80     2844.64     55.71 o
  -6   2   5      630.16      565.61     18.82 o
  -5   2   5      586.61      570.59     35.38 o
  -4   2   5      704.20      611.64     26.86 o
  -3   2   5     4884.18     4734.73     45.73 o
  -2   2   5      208.97      171.86      9.37 o
  -1   2   5     1337.70     1158.86     24.13 o
   0   2   5       19.36       24.25      3.38 o
   1   2   5     4683.47     4081.96     65.53 o
   2   2   5     3230.66     2715.38     87.04 o
   3   2   5     1376.53     1342.38     24.63 o
   4   2   5      540.92      455.41     15.26 o
   5   2   5     1652.36     2016.22     35.27 o
   6   2   5     1655.55     1668.60     29.84 o
   7   2   5      874.54      977.03     36.81 o
   8   2   5     2989.03     3105.47     69.40 o
   9   2   5     2459.88     2397.56     63.30 o
  10   2   5      297.91      277.74     16.89 o
  11   2   5        2.71        2.22      2.94 o
  12   2   5       18.30       23.57      5.24 o
  13   2   5        2.09        7.69      7.96 o
  14   2   5       58.82       46.98      8.35 o
  15   2   5       13.83        5.28      3.38 o
  16   2   5      508.87      537.13     22.60 o
  17   2   5       47.06       34.24      7.27 o
  18   2   5        3.94        2.34      2.53 o
  19   2   5       23.17       14.04      3.63 o
 -21   3   5        4.47        3.10      2.44 o
 -20   3   5       18.44       22.89      4.17 o
 -19   3   5        0.27       -0.25      8.68 o
 -18   3   5      109.22       81.10     10.24 o
 -17   3   5      760.33      756.47     44.17 o
 -16   3   5      393.05      378.83     32.87 o
 -15   3   5     1498.05     1442.63     47.59 o
 -14   3   5       22.97       12.90      5.90 o
 -13   3   5        1.95       10.42      5.42 o
 -12   3   5      384.74      428.91     18.43 o
 -11   3   5       53.60       38.19     10.14 o
 -10   3   5       50.52       35.96      9.08 o
  -9   3   5      664.86      488.87     28.72 o
  -8   3   5     1569.77     1389.45     45.63 o
  -7   3   5      537.26      469.86     16.65 o
  -6   3   5      426.29      420.90     18.75 o
  -5   3   5      586.45      514.51     17.04 o
  -4   3   5     1524.32     1272.25     37.68 o
  -3   3   5      678.17      663.16     26.53 o
  -2   3   5      564.86      517.15     12.75 o
  -1   3   5       29.10       27.82      3.30 o
   0   3   5      453.22      435.15     23.73 o
   1   3   5      224.70      218.88      9.09 o
   2   3   5      162.53      136.87      7.14 o
   3   3   5     4703.50     4701.08     50.13 o
   4   3   5        4.52        4.21      2.12 o
   5   3   5      416.89      391.27     15.24 o
   6   3   5      868.30      878.43     23.40 o
   7   3   5      186.24      168.93     16.22 o
   8   3   5      361.52      353.21     24.42 o
   9   3   5        5.61        9.18      5.29 o
  10   3   5        2.63        3.91      2.84 o
  11   3   5      380.38      301.43     15.08 o
  12   3   5       13.57        9.27      3.48 o
  13   3   5        3.11        4.44      3.62 o
  14   3   5       96.68       83.98     12.23 o
  15   3   5       30.96       26.72      5.46 o
  16   3   5       27.84       37.96      5.10 o
  17   3   5       44.70       47.69      9.27 o
  18   3   5      960.09      699.54    173.15 o
 -20   4   5       40.44       31.24      4.02 o
 -19   4   5        9.08       15.74      4.35 o
 -18   4   5        8.30        4.89      4.11 o
 -17   4   5      287.35      281.93     24.21 o
 -16   4   5       25.21       20.93      6.35 o
 -15   4   5        0.21        0.33      5.44 o
 -14   4   5       58.52       48.54     11.54 o
 -13   4   5        3.56       -7.97      7.97 o
 -12   4   5      168.93      152.98     13.40 o
 -11   4   5        4.87        1.68      4.98 o
 -10   4   5       82.78       60.80     11.45 o
  -9   4   5      516.56      434.23     28.23 o
  -8   4   5      465.42      528.97     44.43 o
  -7   4   5      515.21      534.50     19.12 o
  -6   4   5      305.67      247.78     19.28 o
  -5   4   5     1032.33      981.33     37.75 o
  -4   4   5        3.19       -0.07      6.36 o
  -3   4   5      933.66     1032.76     38.37 o
  -2   4   5        6.17        4.69      3.74 o
  -1   4   5      130.24      141.65     13.26 o
   0   4   5       81.43       60.37      5.67 o
   1   4   5       31.12       26.50      5.92 o
   2   4   5      281.51      297.62     12.46 o
   3   4   5      378.41      363.82     20.76 o
   4   4   5      128.37      134.65     13.25 o
   5   4   5       24.88       18.44      3.97 o
   6   4   5      696.11      675.86     21.89 o
   7   4   5      333.10      263.11     20.90 o
   8   4   5        0.71       -1.04      2.97 o
   9   4   5        2.33        5.80      3.32 o
  10   4   5      213.81      176.15     11.56 o
  11   4   5        6.71        3.53      5.46 o
  12   4   5        4.55        0.03      4.55 o
  13   4   5      547.70      524.83     25.05 o
  14   4   5       16.08       24.42      6.27 o
  15   4   5        3.28        1.52      4.04 o
  16   4   5       23.88       32.38      8.23 o
  17   4   5       53.25       46.39     12.60 o
  18   4   5       26.12        6.32      5.36 o
 -19   5   5      265.05      263.59     28.44 o
 -18   5   5       69.47       62.48     10.52 o
 -17   5   5      182.76      178.45     13.63 o
 -16   5   5      137.17      123.02     12.99 o
 -15   5   5       62.80       54.20      9.02 o
 -14   5   5       88.72       85.46     11.01 o
 -13   5   5       28.70       18.63      5.81 o
 -12   5   5        7.21        0.65      4.07 o
 -11   5   5      121.61      119.74     18.77 o
 -10   5   5       83.01       69.75      8.70 o
  -9   5   5      766.07      640.56     37.14 o
  -8   5   5      114.72       89.44      9.27 o
  -7   5   5     2118.04     2005.89     62.48 o
  -6   5   5       26.06       37.90      9.08 o
  -5   5   5      371.69      331.43     24.55 o
  -4   5   5      299.78      245.13     20.72 o
  -3   5   5       50.63       54.68     10.41 o
  -2   5   5        7.19        3.85      4.36 o
  -1   5   5        9.22       11.75      6.44 o
   0   5   5       62.62       78.01     11.41 o
   1   5   5        1.21        1.84      2.11 o
   2   5   5        2.95        4.19      2.65 o
   3   5   5       51.23       41.60      7.86 o
   4   5   5      128.38      102.86     12.59 o
   5   5   5      155.48      142.44     10.85 o
   6   5   5       33.35       29.53      4.92 o
   7   5   5      199.50      157.01     16.82 o
   8   5   5        0.39        2.92      7.30 o
   9   5   5      331.40      302.28     14.59 o
  10   5   5      690.70      650.60     26.89 o
  11   5   5      576.38      562.44     43.07 o
  12   5   5        1.35       -6.11      8.74 o
  13   5   5       26.23       21.68      5.45 o
  14   5   5       29.12       36.65      6.70 o
  15   5   5      430.95      460.93     19.86 o
  16   5   5       33.42       30.69      4.71 o
  17   5   5       67.06       58.77      4.12 o
 -19   6   5        8.79        7.53      3.42 o
 -18   6   5     1400.05     1284.80    209.82 o
 -17   6   5       35.65       42.63     11.45 o
 -16   6   5       36.10       41.96     11.36 o
 -15   6   5      211.57      186.65     14.54 o
 -14   6   5      360.15      353.12     20.68 o
 -13   6   5     1081.36     1004.40     34.57 o
 -12   6   5        7.52       -1.76      8.99 o
 -11   6   5     1899.40     1747.57     65.89 o
 -10   6   5      143.92       98.40      8.96 o
  -9   6   5       11.90       10.95      4.07 o
  -8   6   5       41.00       41.78      7.27 o
  -7   6   5     3653.02     3575.01     89.30 o
  -6   6   5       59.81       68.35     13.45 o
  -5   6   5     1598.16     1651.22     60.81 o
  -4   6   5      266.91      258.14     24.15 o
  -3   6   5      577.42      503.86     33.41 o
  -2   6   5      145.70      174.02     19.81 o
  -1   6   5        0.56        3.84      5.12 o
   0   6   5        4.35       -1.83      4.66 o
   1   6   5      335.44      310.96     16.15 o
   2   6   5     3079.87     3009.63     69.16 o
   3   6   5       24.62       19.80      6.24 o
   4   6   5      425.81      404.57     26.61 o
   5   6   5      220.29      180.03     18.24 o
   6   6   5      398.56      392.75     18.82 o
   7   6   5        0.71        6.08      3.15 o
   8   6   5      370.39      338.88     19.26 o
   9   6   5      363.19      357.53     29.86 o
  10   6   5      512.79      572.80     37.84 o
  11   6   5        0.92       -2.60      5.81 o
  12   6   5       26.46       13.70      7.87 o
  13   6   5      261.50      268.17     24.92 o
  14   6   5        1.42        2.56      5.06 o
  15   6   5       86.30       91.74     12.71 o
  16   6   5      761.44      777.85     31.08 o
  17   6   5      244.03      234.53     12.94 o
 -18   7   5        4.02        0.81      3.24 o
 -17   7   5       33.90      215.06     20.43 o
 -16   7   5      343.68      391.91     26.18 o
 -15   7   5       15.01       10.71      7.42 o
 -14   7   5       33.90       34.08      6.48 o
 -13   7   5      786.43      788.62     44.24 o
 -12   7   5        6.99        8.87      7.32 o
 -11   7   5       50.51       48.22      8.04 o
 -10   7   5        0.48        9.46      4.51 o
  -9   7   5     1634.34     1682.51     63.36 o
  -8   7   5       50.34       35.69      7.75 o
  -7   7   5        0.31        2.06      4.00 o
  -6   7   5       78.10       82.17      8.19 o
  -5   7   5      834.37      853.45     32.59 o
  -4   7   5      135.91      156.51     21.23 o
  -3   7   5       71.28       85.47     15.16 o
  -2   7   5      111.73      191.64     23.41 o
  -1   7   5     2800.95     2868.38     85.23 o
   0   7   5       46.27       52.17     11.47 o
   1   7   5       29.47       21.07      5.24 o
   2   7   5      223.57      202.55     19.52 o
   3   7   5      329.02      299.06     24.14 o
   4   7   5       29.48       29.18      7.82 o
   5   7   5      181.99      176.34     16.19 o
   6   7   5       57.55       48.29     10.47 o
   7   7   5        1.56        7.67      7.64 o
   8   7   5        2.00        6.76      6.86 o
   9   7   5       72.97       52.78     12.05 o
  10   7   5        6.95        4.30      8.33 o
  11   7   5       80.66       47.85     11.26 o
  12   7   5       39.58       17.24      7.66 o
  13   7   5        1.13       -5.70      6.20 o
  14   7   5       98.84       95.12      9.08 o
  15   7   5       10.55       18.98     15.48 o
  16   7   5       22.85       26.05      5.12 o
 -17   8   5      361.77      347.37     16.42 o
 -16   8   5       11.94       11.45      5.41 o
 -15   8   5        1.37       -6.14      6.61 o
 -14   8   5       31.71       42.36     10.19 o
 -13   8   5       11.56       25.49      9.36 o
 -12   8   5       16.84       22.29      8.25 o
 -11   8   5        6.55       11.70      5.02 o
 -10   8   5        2.59        2.93      4.85 o
  -9   8   5      184.91      169.17     20.25 o
  -8   8   5      598.51      592.12     37.46 o
  -7   8   5        0.23        0.25      5.94 o
  -6   8   5      149.03      135.41     13.25 o
  -5   8   5       19.79       29.96      5.84 o
  -4   8   5      305.60      363.54     24.79 o
  -3   8   5      134.68      104.31      9.50 o
  -2   8   5      165.87      231.54     18.02 o
  -1   8   5      510.53      528.33     26.12 o
   0   8   5        1.22        4.08      5.89 o
   1   8   5     1989.01     1843.68     63.58 o
   2   8   5      432.60      459.88     21.84 o
   3   8   5       84.11       51.79      7.40 o
   4   8   5      211.82      253.22     22.36 o
   5   8   5      521.93      476.54     22.47 o
   6   8   5       61.78       53.67      7.76 o
   7   8   5        4.04        1.55      3.08 o
   8   8   5       33.80       30.27      7.26 o
   9   8   5       65.95       57.72      8.88 o
  10   8   5       41.42       35.27      6.74 o
  11   8   5       64.26       76.57     14.29 o
  12   8   5       70.82       77.19      8.42 o
  13   8   5       60.85       79.08      7.80 o
  14   8   5       18.77       13.82      3.24 o
 -15   9   5       41.22       42.04      6.85 o
 -14   9   5      311.05      289.68     19.66 o
 -13   9   5      303.44      309.43     22.15 o
 -12   9   5       21.19       20.76      7.70 o
 -11   9   5       10.07        7.83      3.71 o
 -10   9   5       34.17       27.17      6.72 o
  -9   9   5     1686.06     1610.31     42.72 o
  -8   9   5        1.64       10.95      7.16 o
  -7   9   5      328.13      299.94     26.21 o
  -6   9   5      106.93      100.43     15.67 o
  -5   9   5     1120.43     1199.67     37.87 o
  -4   9   5       61.57       46.04      8.03 o
  -3   9   5       77.25      114.43     12.00 o
  -2   9   5      561.03      623.54     26.52 o
  -1   9   5       33.05       49.39     11.95 o
   0   9   5        8.64       12.83      5.70 o
   1   9   5        0.95        3.89      5.65 o
   2   9   5      717.85      795.54     43.70 o
   3   9   5      203.09      248.54     24.55 o
   4   9   5       13.52       -7.37      9.18 o
   5   9   5      298.53      302.61     25.73 o
   6   9   5        0.30       11.42      5.42 o
   7   9   5       52.84       58.21      6.46 o
   8   9   5       19.25       21.06      5.36 o
   9   9   5        0.09        0.14      3.52 o
  10   9   5        1.09        2.08      3.34 o
  11   9   5      103.43      114.29      9.11 o
  12   9   5       39.98       62.13      6.06 o
  13   9   5        2.66        0.45      1.76 o
 -13  10   5        3.11       -3.22      3.22 o
 -12  10   5       44.75       47.78      8.06 o
 -11  10   5      276.21      280.39     21.56 o
 -10  10   5       27.30       28.76      5.83 o
  -9  10   5        3.52        7.55      3.90 o
  -8  10   5       26.55       23.99      6.08 o
  -7  10   5       12.52        1.66      5.55 o
  -6  10   5      197.39      147.57     17.27 o
  -5  10   5       33.94       27.39      6.31 o
  -4  10   5       86.98      107.69     11.20 o
  -3  10   5      139.90      156.01     13.49 o
  -2  10   5       38.37       36.53      7.02 o
  -1  10   5       21.64       54.21     13.81 o
   0  10   5      398.63      448.94     34.26 o
   1  10   5      374.87      371.35     30.49 o
   2  10   5       89.66       65.87     12.70 o
   3  10   5       32.27       21.18      8.21 o
   4  10   5       63.93       72.14     12.98 o
   5  10   5       13.93       16.69      4.71 o
   6  10   5        0.66        0.66      3.99 o
   7  10   5       13.34       13.31      4.40 o
   8  10   5        1.76       -0.46      3.16 o
   9  10   5       12.83       30.54      7.75 o
  10  10   5        2.06        5.49      4.25 o
  11  10   5       60.34       36.90      7.01 o
  12  10   5      187.70      146.80     10.20 o
 -11  11   5       43.45       23.59      4.75 o
 -10  11   5       57.32       61.00      9.06 o
  -9  11   5       83.27      109.67      8.62 o
  -8  11   5      552.94      536.55     19.70 o
  -7  11   5      118.97       84.94      8.71 o
  -6  11   5       72.70       63.84     11.35 o
  -5  11   5        3.92       -4.60      5.57 o
  -4  11   5      124.25       95.52     12.49 o
  -3  11   5       27.30       19.03      4.98 o
  -2  11   5       87.34      164.02     24.26 o
  -1  11   5      611.19      782.48     41.37 o
   0  11   5      392.62      443.86     21.79 o
   1  11   5       75.57       84.04     18.84 o
   2  11   5       15.25       17.87      6.11 o
   3  11   5       14.82       21.96      8.20 o
   4  11   5      416.91      528.35     21.34 o
   5  11   5       35.85       41.53      6.52 o
   6  11   5      323.02      319.48     14.76 o
   7  11   5      345.40      342.44     13.72 o
   8  11   5       64.99       64.58      9.25 o
   9  11   5       17.19       25.71      5.62 o
  -8  12   5       17.85       11.15      4.31 o
  -7  12   5       67.74       64.38      9.32 o
  -6  12   5        0.10       -0.80      6.20 o
  -5  12   5        3.27        5.56      2.93 o
  -4  12   5        2.98        1.13      4.79 o
  -3  12   5       89.50      108.06     13.48 o
  -2  12   5       10.67       13.58      6.30 o
  -1  12   5        2.74        4.74      5.47 o
   0  12   5       66.07       67.72      7.29 o
   1  12   5      424.94      436.99     56.11 o
   2  12   5        4.00       -1.14      2.60 o
   3  12   5       13.47        6.55      3.07 o
   4  12   5       40.03       19.29      5.02 o
   5  12   5       27.04       29.71     10.23 o
   6  12   5        1.64       -2.32      2.64 o
 -21   0   6        7.19       10.42      4.44 o
 -20   0   6       75.90       97.81     13.67 o
 -19   0   6      244.23      305.92     25.92 o
 -18   0   6       43.95       47.91     11.63 o
 -17   0   6      120.45      203.02     24.27 o
 -16   0   6      947.95     1014.12     55.34 o
 -15   0   6      226.46      221.39     27.76 o
 -14   0   6      799.75      882.46     33.63 o
 -13   0   6      569.44      682.33     29.28 o
 -12   0   6        9.79        9.80      8.91 o
 -11   0   6     1595.42     1917.54     67.82 o
 -10   0   6       43.13       71.52     12.96 o
  -9   0   6     5154.99     6613.16    123.62 o
  -7   0   6       33.88       26.46      5.18 o
  -6   0   6     4520.30     4655.56     65.46 o
  -5   0   6      180.13      162.81     12.40 o
  -4   0   6       20.95       15.85      4.49 o
  -3   0   6     3907.46     4075.63     60.73 o
  -2   0   6       88.79       79.46      8.94 o
  -1   0   6      628.81      785.34     27.52 o
   0   0   6      174.05      236.76     15.34 o
   1   0   6      438.35      518.55     14.20 o
   2   0   6      465.58      505.17     14.57 o
   3   0   6      212.72      175.99      9.06 o
   4   0   6      864.34      684.11     18.55 o
   5   0   6     1515.76     1353.83     46.85 o
   6   0   6     2413.72     2376.15     49.44 o
   7   0   6        3.39        7.03      3.71 o
   8   0   6        4.08       16.75      5.05 o
   9   0   6       15.18       27.43      7.14 o
  10   0   6     2739.23     2956.43     75.86 o
  11   0   6     2859.25     2928.52     58.14 o
  12   0   6     5481.87     5549.51    120.48 o
  13   0   6       28.63       28.18      9.29 o
  14   0   6        4.83        8.87      9.46 o
  15   0   6      246.01      269.63     25.10 o
  16   0   6      605.68      561.33     32.47 o
  17   0   6       16.12       25.61      7.31 o
  18   0   6      365.78      297.18     16.94 o
 -21   1   6      225.24      278.90     11.67 o
 -20   1   6       30.42       24.33      4.16 o
 -19   1   6        0.39        1.11      7.88 o
 -18   1   6        6.52       12.15      5.80 o
 -17   1   6       97.15      108.76     15.30 o
 -16   1   6       25.46       25.96      7.87 o
 -15   1   6        1.17       -1.25      5.86 o
 -14   1   6      751.21      859.98     35.57 o
 -13   1   6      553.98      635.20     20.05 o
 -12   1   6      270.61      313.47     19.11 o
 -11   1   6       11.69        2.69      3.26 o
 -10   1   6      533.18      627.30     36.74 o
  -9   1   6      355.38      313.19     23.81 o
  -8   1   6       22.42       19.26      7.32 o
  -7   1   6      306.35      301.58     13.13 o
  -6   1   6     1746.77     1925.55     32.33 o
  -5   1   6      130.24      163.18      7.55 o
  -4   1   6      649.69      683.50     14.90 o
  -3   1   6      560.56      683.35     14.60 o
  -2   1   6      365.25      482.23     11.98 o
  -1   1   6      421.79      458.09      8.26 o
   0   1   6      787.64      971.94     22.92 o
   1   1   6      302.19      316.97      8.40 o
   2   1   6        4.68        4.61      1.61 o
   3   1   6      969.32      834.38     19.42 o
   4   1   6      223.65      198.94      8.29 o
   5   1   6      840.05      793.11     17.22 o
   6   1   6      339.90      259.12     10.17 o
   7   1   6       39.12       54.98      7.73 o
   8   1   6      962.24     1033.58     28.82 o
   9   1   6        1.67        5.06      3.13 o
  10   1   6      101.70      104.04      8.87 o
  11   1   6       55.18       53.88      8.01 o
  12   1   6        2.05        5.27      5.30 o
  13   1   6       41.19       23.98      9.32 o
  14   1   6       48.59       39.99      7.92 o
  15   1   6       20.95       13.21      5.41 o
  16   1   6        2.54       -2.40      4.49 o
  17   1   6       71.14       60.60      6.94 o
  18   1   6      142.56      122.03      7.45 o
 -21   2   6      208.12      212.22     15.98 o
 -20   2   6      120.30      112.36      8.79 o
 -19   2   6        5.90        9.29      4.00 o
 -18   2   6       85.48       87.72     11.65 o
 -17   2   6        4.69        9.25      5.31 o
 -16   2   6      844.42      915.73     36.84 o
 -15   2   6      375.94      382.48     24.21 o
 -14   2   6       50.81       50.27      9.23 o
 -13   2   6       77.38       79.92      7.44 o
 -12   2   6        7.35       12.34      3.85 o
 -11   2   6       23.05       35.99      9.76 o
 -10   2   6        1.22        2.75      3.82 o
  -9   2   6       54.08       44.07      9.92 o
  -8   2   6     2135.31     2098.25     57.35 o
  -7   2   6        0.21        3.09      2.85 o
  -6   2   6      212.90      218.23     18.07 o
  -5   2   6        2.43        9.84      3.61 o
  -4   2   6     5230.36     5464.44     99.47 o
  -3   2   6     1570.55     1514.95     27.88 o
  -2   2   6        5.15        8.92      2.50 o
  -1   2   6     1672.61     1785.54     28.48 o
   0   2   6     1508.96     1749.37     29.12 o
   1   2   6       30.32       30.31      2.93 o
   2   2   6      137.97      213.80     10.12 o
   3   2   6     1565.53     1686.04     32.84 o
   4   2   6      720.81      789.66     35.49 o
   5   2   6       12.21       13.33      2.99 o
   6   2   6       83.65       53.24      5.79 o
   7   2   6       47.05       45.55      8.43 o
   8   2   6     1323.66     1336.50     46.56 o
   9   2   6     1359.88     1365.51     49.85 o
  10   2   6      143.05      142.10     10.48 o
  11   2   6      664.08      647.42     22.30 o
  12   2   6       55.83       72.43     10.32 o
  13   2   6       14.57       15.35      5.78 o
  14   2   6      174.76      194.11     15.17 o
  15   2   6      177.72      151.71     13.79 o
  16   2   6       51.77       47.44      6.72 o
  17   2   6       35.97       27.42      4.18 o
  18   2   6      110.44      102.67      9.60 o
 -20   3   6      274.48      298.79     15.38 o
 -19   3   6       94.55       93.43      8.89 o
 -18   3   6       87.26       67.92      8.86 o
 -17   3   6      218.35      209.33     22.12 o
 -16   3   6       23.03       10.81      5.96 o
 -15   3   6       16.25        9.33     10.10 o
 -14   3   6      133.86      100.15     12.46 o
 -13   3   6      208.85      187.64     12.95 o
 -12   3   6      622.78      669.85     29.03 o
 -11   3   6       14.81        5.81      7.80 o
 -10   3   6      626.41      664.00     35.98 o
  -9   3   6      458.73      395.61     27.33 o
  -8   3   6     1528.95     1332.24     46.05 o
  -7   3   6      276.27      339.56     14.93 o
  -6   3   6       52.69       46.39      5.61 o
  -5   3   6     4165.74     3905.46     49.25 o
  -4   3   6     4122.12     4074.48     49.77 o
  -3   3   6       10.08       21.58      4.18 o
  -2   3   6      176.92      227.14     11.52 o
  -1   3   6     1101.05     1067.58     32.54 o
   0   3   6     4252.51     4131.19     59.02 o
   1   3   6     4277.04     4271.98     35.38 o
   2   3   6     1065.54     1256.95     33.55 o
   3   3   6     2599.94     2283.87     36.46 o
   4   3   6      619.74      511.97     17.93 o
   5   3   6      830.35      869.76     24.03 o
   6   3   6      377.03      301.91     14.32 o
   7   3   6      524.88      475.11     27.58 o
   8   3   6      138.12      153.61     16.25 o
   9   3   6      436.76      385.77     19.86 o
  10   3   6        4.42       -0.75      2.99 o
  11   3   6       26.30       10.64      4.02 o
  12   3   6       41.75       44.39      7.64 o
  13   3   6      660.04      640.80     26.51 o
  14   3   6       23.81       15.52      4.21 o
  15   3   6        2.71       -0.20      4.25 o
  16   3   6       86.73       86.55     12.22 o
  17   3   6       49.72       39.42     13.72 o
  18   3   6      137.52      129.25      9.48 o
 -20   4   6      336.60      341.91     12.71 o
 -19   4   6       70.52       63.33     11.07 o
 -18   4   6      259.98      261.53     15.03 o
 -17   4   6        0.33       -3.28      4.94 o
 -16   4   6      388.77      404.30     22.46 o
 -15   4   6      547.68      601.46     37.85 o
 -14   4   6      278.85      360.18     29.68 o
 -13   4   6        7.14       15.92      8.51 o
 -12   4   6      805.76      785.48     43.03 o
 -11   4   6     1526.35     1344.91     54.43 o
 -10   4   6       25.99        9.37      6.40 o
  -9   4   6        1.69        2.56      4.24 o
  -8   4   6     2496.31     2223.33     63.44 o
  -7   4   6      373.88      325.03     15.54 o
  -6   4   6      202.05      177.71     11.54 o
  -5   4   6        2.58       12.63      4.49 o
  -4   4   6      415.16      360.34     23.43 o
  -3   4   6      779.40      792.72     34.72 o
  -2   4   6        7.41        6.66      3.92 o
  -1   4   6       52.75       60.78      9.34 o
   0   4   6      785.27      618.01     17.42 o
   1   4   6      674.82      533.38     17.79 o
   2   4   6       39.60       33.42      4.79 o
   3   4   6       44.32       62.67      6.72 o
   4   4   6      957.29      840.85     24.51 o
   5   4   6       16.94       26.07      4.62 o
   6   4   6       23.07       16.12      7.63 o
   7   4   6       12.25       16.84      6.22 o
   8   4   6      150.11      154.25     12.40 o
   9   4   6        2.36       -0.81      3.36 o
  10   4   6      486.90      454.03     22.99 o
  11   4   6       26.34       45.28      7.71 o
  12   4   6      758.69      723.72     28.78 o
  13   4   6       53.73       51.65      7.80 o
  14   4   6        0.94        6.56      4.06 o
  15   4   6        3.72        2.10      5.19 o
  16   4   6       22.32       21.69      4.26 o
  17   4   6        0.48       -2.15      2.15 o
 -19   5   6       19.35       19.81      3.94 o
 -18   5   6      193.83      182.30     11.00 o
 -17   5   6      450.45      462.27     29.13 o
 -16   5   6      345.50      359.79     19.38 o
 -15   5   6        0.44       -4.80      4.80 o
 -14   5   6      894.85      778.10     30.64 o
 -13   5   6      842.98      719.49     43.72 o
 -12   5   6      377.95      292.48     27.34 o
 -11   5   6      837.88      789.66     59.86 o
 -10   5   6      539.61      511.39     19.73 o
  -9   5   6      251.46      217.31     15.26 o
  -8   5   6       64.81       58.82     11.79 o
  -7   5   6      351.29      253.39     14.96 o
  -6   5   6     3857.14     3582.48    106.29 o
  -5   5   6      499.93      499.11     30.75 o
  -4   5   6       19.28       11.36      5.82 o
  -3   5   6       20.65       16.71      5.92 o
  -2   5   6     1139.17     1209.95     45.58 o
  -1   5   6     1284.29     1253.45     45.17 o
   0   5   6       63.90       64.11     13.15 o
   1   5   6      107.87      127.82     12.46 o
   2   5   6      196.67      141.89     13.66 o
   3   5   6       32.01       22.40      3.97 o
   4   5   6      532.51      530.88     20.95 o
   5   5   6       22.68       14.99      5.90 o
   6   5   6      648.56      586.32     37.04 o
   7   5   6      122.63      101.02     10.29 o
   8   5   6      175.45      195.04     11.59 o
   9   5   6       43.23       59.89      8.09 o
  10   5   6     1470.96     1379.83     38.57 o
  11   5   6      720.10      758.01     28.72 o
  12   5   6       34.53       50.38      7.77 o
  13   5   6      197.32      193.18     13.81 o
  14   5   6      606.08      511.07     20.45 o
  15   5   6       66.42       66.56      6.63 o
  16   5   6      103.97       84.10      6.46 o
  17   5   6        2.95        8.29      3.17 o
 -19   6   6      157.43      131.29      9.50 o
 -18   6   6      473.29      442.44    100.77 o
 -17   6   6      232.93      247.32     13.79 o
 -16   6   6      417.02      477.39     32.50 o
 -15   6   6        6.71       13.31      8.83 o
 -14   6   6      104.41       90.21     15.37 o
 -13   6   6      300.83      249.68     25.45 o
 -12   6   6       33.14       21.16      8.07 o
 -11   6   6        1.33       -3.91      4.77 o
 -10   6   6       31.58       37.01     14.44 o
  -9   6   6       99.65       82.67      8.31 o
  -8   6   6      146.33      156.80     13.36 o
  -7   6   6      736.03      690.85     26.25 o
  -6   6   6      287.86      273.20     25.21 o
  -5   6   6      686.10      626.54     38.04 o
  -4   6   6       14.77       23.13      8.78 o
  -3   6   6      172.87      195.13     21.55 o
  -2   6   6       53.86       51.90     11.93 o
  -1   6   6       38.63       43.25     10.35 o
   0   6   6      486.36      409.46     28.28 o
   1   6   6      339.08      320.01     21.49 o
   2   6   6      429.63      402.90     24.72 o
   3   6   6      333.54      270.61     20.88 o
   4   6   6       92.49       71.66     12.14 o
   5   6   6       88.37       67.50     10.69 o
   6   6   6      163.93      154.12     16.68 o
   7   6   6      112.06      136.86     16.53 o
   8   6   6        8.47       21.35      9.36 o
   9   6   6       36.00       23.39      7.10 o
  10   6   6        3.27        5.90      5.85 o
  11   6   6       77.19       63.60     12.82 o
  12   6   6      217.01      213.93     21.57 o
  13   6   6       17.95       10.26      4.63 o
  14   6   6      116.45      116.41     10.14 o
  15   6   6       81.80       78.46     11.19 o
  16   6   6        9.18        6.55      3.16 o
 -18   7   6      718.79      733.13     22.52 o
 -17   7   6     1081.77     1250.64     38.21 o
 -16   7   6       90.52      122.27     14.52 o
 -15   7   6      175.51      169.88     18.94 o
 -14   7   6      289.79      256.94     23.68 o
 -13   7   6      318.19      309.36     26.81 o
 -12   7   6      534.62      478.14     33.44 o
 -11   7   6        9.14       19.42      6.19 o
 -10   7   6        7.27       18.86      5.57 o
  -9   7   6      302.48      306.30     19.65 o
  -8   7   6       65.80       54.81     11.23 o
  -7   7   6     1164.43     1072.86     35.44 o
  -6   7   6        9.51       18.27      4.27 o
  -5   7   6       94.95       66.27      9.62 o
  -4   7   6       11.31       -2.45      4.30 o
  -3   7   6      209.69      278.64     18.30 o
  -2   7   6       11.66        5.47      5.25 o
  -1   7   6      334.82      373.40     31.06 o
   2   7   6     4485.20     4195.89     86.43 o
   3   7   6      396.84      335.32     42.71 o
   4   7   6      167.79      142.27      9.85 o
   5   7   6      423.29      358.54     15.70 o
   6   7   6       32.47       30.01      9.32 o
   7   7   6       58.60       43.31      8.21 o
   8   7   6       69.86       72.63     14.34 o
   9   7   6      214.25      222.93     22.43 o
  10   7   6       78.79       38.95     10.42 o
  11   7   6       20.44        4.51      4.32 o
  12   7   6       10.24       19.56      4.49 o
  13   7   6       11.82        6.51      6.08 o
  14   7   6      106.68       73.47      7.11 o
  15   7   6       56.40       85.73      9.33 o
 -16   8   6       16.33       14.28      4.65 o
 -15   8   6      245.36      254.23     18.91 o
 -14   8   6      273.25      299.68     22.34 o
 -13   8   6       10.90       17.12      7.77 o
 -12   8   6       64.32       57.28      7.95 o
 -11   8   6      299.56      269.96     17.16 o
 -10   8   6      530.74      529.87     24.80 o
  -9   8   6      335.53      331.26     20.18 o
  -8   8   6       21.83       17.37      7.66 o
  -7   8   6      544.52      542.51     34.41 o
  -6   8   6     1325.84     1352.52     53.39 o
  -5   8   6      763.37      760.02     29.05 o
  -4   8   6        6.61        7.12      6.06 o
  -3   8   6      351.41      394.35     23.48 o
  -2   8   6     1581.14     1662.06     91.60 o
  -1   8   6      911.57      959.83     47.33 o
   0   8   6      902.50     1013.76     47.84 o
   1   8   6     1190.55     1129.97     49.67 o
   2   8   6     1770.14     1760.98     61.24 o
   3   8   6     1283.03     1298.58     35.70 o
   4   8   6        8.31        7.61      3.98 o
   5   8   6      775.04      809.62     41.77 o
   6   8   6      127.36      158.67     13.74 o
   7   8   6      699.79      745.51     29.08 o
   8   8   6        6.83        6.94      4.11 o
   9   8   6      192.77      202.06     14.66 o
  10   8   6        2.53        1.15      6.32 o
  11   8   6      543.63      618.04     23.07 o
  12   8   6      321.16      384.05     16.70 o
  13   8   6      125.58      137.90      9.04 o
  14   8   6       35.18       21.03      4.43 o
 -15   9   6        7.36        7.66      3.59 o
 -14   9   6        5.13        3.88      2.90 o
 -13   9   6      241.24      254.82     18.76 o
 -12   9   6       80.71       77.15      7.76 o
 -11   9   6       26.44       27.53      5.45 o
 -10   9   6       21.80       25.18      5.72 o
  -9   9   6      126.14      105.68     11.18 o
  -8   9   6       11.39        2.97      8.32 o
  -7   9   6      315.41      348.42     26.75 o
  -6   9   6      212.98      269.16     23.31 o
  -5   9   6       25.10       41.32      7.50 o
  -4   9   6       38.04       54.46     12.79 o
  -3   9   6        3.85        3.55      6.70 o
  -2   9   6       16.70       24.80      8.88 o
  -1   9   6       32.34       45.42     12.49 o
   0   9   6      254.82      270.13     25.88 o
   1   9   6       72.02       51.88     12.14 o
   2   9   6     1402.99     1493.45     82.07 o
   3   9   6       74.30       70.69     12.94 o
   4   9   6      178.70      182.85     19.68 o
   5   9   6        3.39        1.27      2.53 o
   6   9   6       14.30       30.14      5.78 o
   7   9   6      139.62      137.68     11.42 o
   8   9   6       76.45       68.89      7.90 o
   9   9   6        3.38        5.09      5.15 o
  10   9   6        0.78        6.97      9.84 o
  11   9   6       45.34       32.91      7.55 o
  12   9   6      119.65       91.88      6.35 o
 -13  10   6        0.77       -1.85      2.63 o
 -12  10   6       33.87       18.61      4.28 o
 -11  10   6       58.27       63.72      8.51 o
 -10  10   6       79.84       89.91     15.56 o
  -9  10   6      126.11      118.11     10.28 o
  -8  10   6       52.48       52.98      7.59 o
  -7  10   6      222.05      193.97     14.17 o
  -6  10   6       20.58       16.75      4.62 o
  -5  10   6       24.72       22.02      6.57 o
  -4  10   6      144.25      139.83     18.63 o
  -3  10   6       47.72       44.34     11.08 o
  -2  10   6       89.78      123.60     17.78 o
  -1  10   6        8.82       24.99      9.15 o
   0  10   6      152.43      186.85     26.26 o
   1  10   6       20.77       22.03     11.97 o
   2  10   6       31.97       21.91      7.21 o
   3  10   6       82.31       62.90     12.30 o
   4  10   6      126.62      110.54     14.91 o
   5  10   6       72.24       58.46      7.53 o
   6  10   6       15.25        5.53      6.05 o
   7  10   6        9.02        6.47      7.35 o
   8  10   6       17.81       28.16      7.34 o
   9  10   6       14.30       24.51      5.91 o
  10  10   6       23.27       42.66      6.79 o
  11  10   6      282.12      252.77     13.11 o
 -10  11   6        1.80       -0.55      1.94 o
  -9  11   6      293.35      284.37     12.00 o
  -8  11   6       45.55       43.43      5.46 o
  -7  11   6        4.67        0.04      3.55 o
  -6  11   6        1.11       -5.71      5.71 o
  -5  11   6       38.01       48.18     10.92 o
  -4  11   6       21.18       28.72      9.48 o
  -3  11   6       49.81       45.07     10.96 o
  -2  11   6       42.03       67.28      8.88 o
  -1  11   6       43.57       72.47      9.10 o
   0  11   6        0.67        9.90     10.63 o
   1  11   6       29.10       26.77      5.03 o
   2  11   6        0.87        3.58      4.06 o
   3  11   6       17.56        8.31      3.49 o
   4  11   6       50.58       34.88      5.52 o
   5  11   6      148.10      113.35     13.46 o
   6  11   6        6.79       17.14      5.68 o
   7  11   6        1.06        2.44      3.47 o
   8  11   6       16.18       17.37      4.77 o
  -7  12   6      253.53      257.86     16.18 o
  -6  12   6       80.20      105.64     11.57 o
  -5  12   6        1.96       -0.74      4.54 o
  -4  12   6       23.06       16.58      5.83 o
  -3  12   6      144.23      170.85     15.56 o
  -2  12   6      126.69      134.27     13.83 o
  -1  12   6      258.06      334.25     20.04 o
   0  12   6       38.98       35.07      6.45 o
   1  12   6       13.47       43.74      7.91 o
   2  12   6        1.75       14.45      5.14 o
   3  12   6      505.90      575.70     24.37 o
   4  12   6        0.85        4.74      3.38 o
   5  12   6      178.87      174.30     11.46 o
 -21   1   7      658.59      599.87     21.66 o
 -20   1   7       63.84       36.66      8.27 o
 -19   1   7       50.51       34.87      5.26 o
 -18   1   7        8.83        2.00      3.64 o
 -17   1   7      573.43      642.25     29.34 o
 -16   1   7      200.55      219.57     17.63 o
 -15   1   7      101.52      111.85     21.10 o
 -14   1   7       11.05       14.06      8.65 o
 -13   1   7      150.17      157.27     11.89 o
 -12   1   7     1325.38     1595.76     58.04 o
 -11   1   7       42.53       63.28      9.45 o
 -10   1   7      828.93      909.37     45.03 o
  -9   1   7      145.28      109.46     15.26 o
  -8   1   7     8232.89     8961.60    317.79 o
  -7   1   7     1100.97     1128.12     27.59 o
  -6   1   7     3517.08     3564.31     47.92 o
  -5   1   7       20.84       10.06      2.66 o
  -4   1   7      911.72     1070.80     20.33 o
  -3   1   7     4242.78     4607.61     63.87 o
  -2   1   7     6741.73     7710.60     52.34 o
  -1   1   7     4251.99     4962.60     78.17 o
   0   1   7       56.68       68.87      3.72 o
   1   1   7      111.96       83.56      5.23 o
   2   1   7     1119.29     1088.21     19.67 o
   3   1   7      189.95      208.81      8.99 o
   4   1   7      589.46      680.14     20.28 o
   5   1   7      251.20      217.66     11.70 o
   6   1   7      475.83      439.25     16.76 o
   7   1   7       97.12      106.26     12.74 o
   8   1   7       45.40       43.73      8.71 o
   9   1   7      254.78      212.83     12.27 o
  10   1   7     1228.19     1239.49     30.63 o
  11   1   7     1545.22     1362.46     42.13 o
  12   1   7      968.55     1026.66     36.43 o
  13   1   7       11.78        1.72      5.39 o
  14   1   7       10.08       -4.30      5.39 o
  15   1   7       58.41       49.62      7.28 o
  16   1   7       89.70       91.54      8.45 o
  17   1   7       14.01        7.94      2.84 o
  18   1   7        0.79        1.19      2.20 o
 -20   2   7       19.26       16.47      4.26 o
 -19   2   7      839.51      988.57     45.74 o
 -18   2   7        4.84        3.07      3.99 o
 -17   2   7      233.29      237.21     17.17 o
 -16   2   7      604.29      670.87     29.89 o
 -15   2   7      447.91      541.25     27.41 o
 -14   2   7        0.32        3.50      6.97 o
 -13   2   7        3.46        7.08      3.17 o
 -12   2   7     1318.02     1363.11    131.99 o
 -11   2   7      956.41      855.30     44.96 o
 -10   2   7      143.94      135.38     18.51 o
  -9   2   7      381.50      377.51     26.69 o
  -8   2   7      755.92      729.28     22.21 o
  -7   2   7       13.99        3.79      2.59 o
  -6   2   7       18.55       28.47      4.66 o
  -5   2   7     2048.22     1956.26     35.58 o
  -4   2   7    11075.10    10798.22     96.33 o
  -3   2   7     1524.93     1544.81     43.81 o
  -2   2   7       30.07       12.11      2.81 o
  -1   2   7       35.96       69.21     12.93 o
   0   2   7        4.31       17.97      5.25 o
   1   2   7      717.51      749.47     18.32 o
   2   2   7      570.31      516.31     25.85 o
   3   2   7       52.69       64.99      6.29 o
   4   2   7     1532.76     1559.42     30.92 o
   5   2   7        1.08        1.67      2.68 o
   6   2   7      154.57      178.28     11.12 o
   7   2   7       71.81       52.83      9.29 o
   8   2   7     1723.92     1504.36     41.79 o
   9   2   7       23.37       12.99      3.27 o
  10   2   7       68.51       35.36      5.10 o
  11   2   7      606.17      572.58     26.73 o
  12   2   7        5.79        2.29      4.75 o
  13   2   7        0.14       -6.68      6.68 o
  14   2   7       24.32       11.90      4.15 o
  15   2   7       30.90       19.90      3.62 o
  16   2   7       87.09       94.17      7.85 o
  17   2   7        7.07        4.73      2.02 o
  18   2   7       13.05       14.00      3.24 o
 -20   3   7       74.09       63.84      6.25 o
 -19   3   7      373.10      426.21     19.21 o
 -18   3   7      129.64      150.62     14.61 o
 -17   3   7        9.29        6.57      5.36 o
 -16   3   7       99.69      112.45     14.23 o
 -15   3   7      133.84      124.57     19.54 o
 -14   3   7     1318.32     1361.49     41.56 o
 -13   3   7     1275.24     1264.31     58.92 o
 -12   3   7        0.08        8.84     14.68 o
 -11   3   7      381.96      339.47     20.12 o
 -10   3   7      365.46      361.35     27.68 o
  -9   3   7       38.29       25.99      7.03 o
  -8   3   7       80.61       84.42     10.09 o
  -7   3   7      161.04      134.75     10.04 o
  -6   3   7       16.51       21.16      8.03 o
  -5   3   7       92.18      102.39     13.72 o
  -4   3   7      886.93      898.10     26.20 o
  -3   3   7      152.68      165.04     10.65 o
  -2   3   7      970.54      863.75     23.74 o
  -1   3   7      197.96      181.07     10.86 o
   0   3   7     1423.97     1453.12     47.01 o
   1   3   7     1122.58     1142.94     24.19 o
   2   3   7      299.22      277.94     12.90 o
   3   3   7      534.34      504.98     18.02 o
   4   3   7       11.71       18.01      3.83 o
   5   3   7       13.75        9.75      3.24 o
   6   3   7      336.13      284.43     14.45 o
   7   3   7      211.79      210.04     18.24 o
   8   3   7       23.67       21.66      4.07 o
   9   3   7        4.31        1.39      3.05 o
  10   3   7       21.32       22.00      8.44 o
  11   3   7        2.19       -0.52      4.24 o
  12   3   7       84.74      100.38     10.48 o
  13   3   7      255.40      282.33     16.67 o
  14   3   7       46.65       48.94      6.72 o
  15   3   7       62.48       73.80      7.94 o
  16   3   7        8.41        1.70      3.50 o
  17   3   7        5.85        5.55      2.99 o
 -20   4   7        0.13        0.35      2.57 o
 -19   4   7       38.86       21.53      4.53 o
 -18   4   7      162.64      199.81     18.87 o
 -17   4   7       16.36        5.76      3.15 o
 -16   4   7      159.04      151.83     12.98 o
 -15   4   7      216.16      204.77     24.21 o
 -11   4   7      158.71      151.94     19.12 o
 -10   4   7      796.10      744.65    107.66 o
  -9   4   7      340.02      310.94     25.31 o
  -8   4   7        1.92        2.30      4.30 o
  -7   4   7      410.49      299.95     15.74 o
  -6   4   7      118.67       95.45      9.77 o
  -5   4   7      145.90      174.20     12.17 o
  -4   4   7      130.95      161.86     11.57 o
  -3   4   7        8.81       13.48      4.85 o
  -2   4   7       11.14        6.53      5.03 o
  -1   4   7      188.99      162.93     11.16 o
   0   4   7        5.24       -1.84      5.91 o
   1   4   7      652.08      582.04     31.98 o
   2   4   7      128.33      119.64      8.93 o
   3   4   7      220.73      182.24     11.56 o
   4   4   7       84.46      114.32      9.52 o
   5   4   7      242.26      194.28     12.48 o
   6   4   7       45.03       39.14      7.90 o
   7   4   7        0.43        1.48      2.44 o
   8   4   7       17.06        9.38      3.26 o
   9   4   7      415.05      352.70     28.84 o
  10   4   7       40.68       62.02     12.65 o
  11   4   7       72.42       76.15     14.01 o
  12   4   7        1.27        7.40      6.29 o
  13   4   7       10.75       13.15      6.51 o
  14   4   7        0.50        1.16      3.01 o
  15   4   7        8.20        8.02      3.28 o
  16   4   7        0.12        0.88      2.77 o
 -19   5   7      135.43      120.74     20.32 o
 -18   5   7      266.85      257.47     16.57 o
 -17   5   7      378.39      394.09     27.12 o
 -16   5   7      140.37      136.20     17.11 o
 -15   5   7        1.50       -4.15      7.63 o
 -14   5   7        0.89        5.37      8.79 o
 -13   5   7       97.09       83.75     16.16 o
 -12   5   7       16.77        4.47      5.96 o
 -11   5   7      922.47      766.53     30.27 o
 -10   5   7      659.07      589.91     29.02 o
  -9   5   7       43.99       27.46      4.93 o
  -8   5   7      223.83      175.69     14.55 o
  -7   5   7      350.42      338.69     17.91 o
  -6   5   7      428.14      385.95     19.24 o
  -5   5   7      213.80      232.09     15.54 o
  -4   5   7      103.02      104.42     10.74 o
  -3   5   7      329.98      290.09     16.73 o
  -2   5   7      181.78      172.51     12.81 o
  -1   5   7      106.83       70.90      8.41 o
   0   5   7        2.79        1.27      4.48 o
   1   5   7      344.65      360.54     26.90 o
   2   5   7      297.65      273.89     23.33 o
   3   5   7        2.46        5.71      3.59 o
   4   5   7       13.37       25.71      4.78 o
   5   5   7        0.71       -0.68      5.19 o
   6   5   7       14.54        8.54      3.81 o
   7   5   7       32.81       21.55      6.13 o
   8   5   7       26.17        7.96      3.52 o
   9   5   7        8.20       11.29      5.70 o
  10   5   7       86.02       63.76     15.15 o
  11   5   7      210.38      206.48     14.45 o
  12   5   7        2.18        1.26      3.08 o
  13   5   7        6.63       11.12      2.92 o
  14   5   7       51.00       49.47      6.32 o
  15   5   7        0.88        0.71      3.83 o
  16   5   7        5.68        6.39      2.87 o
 -18   6   7      388.84      381.44     19.41 o
 -17   6   7      522.63      494.34     73.13 o
 -16   6   7      543.53      579.65     51.18 o
 -15   6   7      499.80      489.34     26.37 o
 -14   6   7       87.87       78.49     14.28 o
 -13   6   7       83.64       80.93     14.21 o
 -12   6   7      828.11      785.91     42.97 o
 -11   6   7       18.23       14.25      5.36 o
 -10   6   7      972.10      950.70     52.62 o
  -9   6   7      507.82      440.67     34.09 o
  -8   6   7      334.13      288.18     15.17 o
  -7   6   7       10.26        0.20      4.35 o
  -6   6   7       44.89       26.76      5.10 o
  -5   6   7      200.69      187.46     24.15 o
  -4   6   7     2453.45     2356.85     73.39 o
  -3   6   7      313.79      313.49     19.11 o
  -2   6   7      115.47      109.35     11.32 o
  -1   6   7       48.17       38.86      9.95 o
   0   6   7      383.37      412.28     31.18 o
   1   6   7     1079.59     1039.20     48.75 o
   2   6   7      210.89      183.67     13.83 o
   3   6   7      432.72      409.23     20.90 o
   4   6   7     1443.33     1301.59     37.48 o
   5   6   7       17.58       -0.23      2.27 o
   6   6   7      164.72      127.87     12.28 o
   7   6   7       58.95       66.27     13.24 o
   8   6   7      699.29      643.22     37.67 o
   9   6   7      234.00      158.19     18.93 o
  10   6   7       51.86       40.27      9.54 o
  11   6   7       95.96       83.59      9.87 o
  12   6   7       10.23       -1.73      4.41 o
  13   6   7       72.73       68.18      7.65 o
  14   6   7       22.52       19.63      5.94 o
  15   6   7       32.97       39.21      6.64 o
 -17   7   7        3.50       30.27      6.42 o
 -16   7   7      329.83      365.34     22.08 o
 -15   7   7      166.69      153.47     16.13 o
 -14   7   7      272.36      273.66     22.74 o
 -13   7   7       19.87       31.31      9.65 o
 -12   7   7       93.37       91.06     10.00 o
 -11   7   7       29.20       29.50      6.83 o
 -10   7   7      519.23      489.21     24.10 o
  -9   7   7      227.92      195.40     19.60 o
  -8   7   7      569.52      497.71     24.61 o
  -7   7   7        2.13        1.10     10.37 o
  -6   7   7     1414.35     1225.61    147.80 o
  -5   7   7        2.72        0.22      2.77 o
  -4   7   7        3.52        6.73      6.54 o
  -3   7   7       83.58       81.68      7.19 o
  -2   7   7      319.25      313.76     19.10 o
  -1   7   7      250.23      230.65     14.22 o
   0   7   7        0.82        6.40      7.59 o
   1   7   7       58.78       83.06      8.30 o
   2   7   7      189.00      143.57     12.72 o
   3   7   7       61.98       72.40      9.23 o
   4   7   7      494.61      478.60     33.00 o
   5   7   7       80.47       56.60     11.65 o
   6   7   7     1933.91     1844.09     46.40 o
   7   7   7       74.00       62.56     11.90 o
   8   7   7      209.97      192.61     15.30 o
   9   7   7      183.50      198.05     15.07 o
  10   7   7      102.66      121.87     16.44 o
  11   7   7      180.73      156.66     12.35 o
  12   7   7      110.46       96.50      9.04 o
  13   7   7      413.65      368.04     30.33 o
  14   7   7       92.71       68.73      8.55 o
 -16   8   7        1.57        2.15      5.84 o
 -15   8   7        8.01        2.66      3.12 o
 -14   8   7       40.01       24.55      6.38 o
 -13   8   7        1.98       -0.05      5.04 o
 -12   8   7       71.52       32.93      6.10 o
 -11   8   7      921.52      825.36     32.42 o
 -10   8   7       48.31       22.38      5.85 o
  -9   8   7       22.86       14.39      4.93 o
  -8   8   7        3.05       -1.29      3.79 o
  -7   8   7        9.08       18.56      5.66 o
  -6   8   7        6.34        3.81      6.29 o
  -5   8   7       76.81       63.48     13.44 o
  -4   8   7       12.88        0.69      5.39 o
  -3   8   7       78.06       86.00     15.23 o
  -2   8   7        5.35       11.37      8.09 o
  -1   8   7      117.44      123.63     17.65 o
   0   8   7      381.38      364.95     21.28 o
   1   8   7      308.70      328.33     15.16 o
   2   8   7     1219.46     1169.18     46.49 o
   3   8   7      140.39      155.74     17.92 o
   4   8   7        8.43       -4.09      6.33 o
   5   8   7       11.44       -1.15      4.33 o
   6   8   7      494.18      419.25     21.27 o
   7   8   7      116.17       89.99     10.18 o
   8   8   7       32.97       20.62      5.88 o
   9   8   7      129.62      103.47      9.99 o
  10   8   7       26.75       53.58     11.76 o
  11   8   7       57.35       69.96      7.24 o
  12   8   7      100.28       98.76      8.78 o
  13   8   7      240.26      240.06     14.31 o
 -14   9   7        8.31        8.62      2.49 o
 -13   9   7        0.40        7.52      4.07 o
 -12   9   7        8.22        6.98      3.91 o
 -11   9   7      334.70      288.11     12.63 o
 -10   9   7      853.94      747.76     21.37 o
  -9   9   7        5.41        8.29      3.68 o
  -8   9   7       90.10       74.60      7.66 o
  -7   9   7        0.25        3.95      3.74 o
  -6   9   7      258.52      257.26     28.84 o
  -5   9   7        0.32       -7.71     12.99 o
  -4   9   7      240.15      249.69     18.40 o
  -3   9   7       22.33        6.81      5.75 o
  -2   9   7       46.31       27.11      6.68 o
  -1   9   7       10.67        5.54     11.28 o
   0   9   7       66.98       41.48      7.81 o
   1   9   7      121.19      123.61     12.66 o
   2   9   7      878.70     1065.76     46.45 o
   4   9   7      183.66      204.48     18.24 o
   5   9   7      128.93      115.66     10.76 o
   6   9   7      246.27      214.10     22.09 o
   7   9   7        8.84       19.39      9.03 o
   8   9   7      188.24      202.44     12.46 o
   9   9   7       24.20       18.59      5.53 o
  10   9   7      148.32      152.05      9.19 o
  11   9   7      127.69      129.23      7.44 o
 -12  10   7      100.57       73.96      6.85 o
 -11  10   7      528.68      476.91     23.48 o
 -10  10   7        5.03        3.62     10.24 o
  -9  10   7        0.55        4.26      3.07 o
  -8  10   7      234.31      219.02     13.19 o
  -7  10   7      721.73      752.42     41.89 o
  -6  10   7      266.52      215.13     23.83 o
  -5  10   7      191.39      193.72     23.48 o
  -4  10   7      282.76      287.05     27.90 o
  -3  10   7       21.83       28.54     10.03 o
  -2  10   7       59.10       57.49      9.16 o
  -1  10   7      182.26      184.34     14.88 o
   0  10   7      114.20      113.28     11.13 o
   1  10   7        2.91       -1.77      3.12 o
   2  10   7        3.34        2.71      4.32 o
   3  10   7      186.02      226.25     19.11 o
   4  10   7      157.01      228.19     20.70 o
   5  10   7       14.37       14.47      6.69 o
   6  10   7       78.94       88.45     12.70 o
   7  10   7       13.33       21.25      6.52 o
   8  10   7       88.25      109.92     11.39 o
   9  10   7      178.35      177.63     12.76 o
 -10  11   7      115.08      104.39      9.19 o
  -9  11   7      429.22      417.04     21.80 o
  -8  11   7       77.71       45.74      8.85 o
  -7  11   7      129.13      111.26     14.45 o
  -6  11   7      536.33      507.59     30.40 o
  -5  11   7       45.16       15.54      6.89 o
  -4  11   7      102.66       62.09     12.06 o
  -3  11   7        0.87       11.67      7.74 o
  -2  11   7      178.37      370.10     27.01 o
  -1  11   7      759.63      883.53     39.45 o
   0  11   7       17.19        6.47      5.33 o
   1  11   7       18.72       14.28      4.67 o
   2  11   7        6.68        0.92      3.22 o
   3  11   7       33.19       62.47     10.21 o
   4  11   7      137.50      176.36     15.29 o
   5  11   7      233.80      240.17     16.77 o
   6  11   7      250.88      267.93     16.18 o
   7  11   7       39.27       41.94      5.92 o
  -6  12   7       19.99       24.00      5.53 o
  -5  12   7       48.83       42.05      7.33 o
  -4  12   7      127.00       94.22     10.26 o
  -3  12   7       56.30       86.49      9.94 o
  -2  12   7       42.59       49.04      7.41 o
  -1  12   7        9.98       -3.27      3.27 o
   0  12   7        5.43        5.86      3.45 o
   1  12   7      338.33      396.31     19.26 o
   2  12   7       41.19       55.43      7.32 o
   3  12   7        8.97       14.01      3.84 o
 -20   0   8       90.79       75.18     10.45 o
 -19   0   8      190.04      177.28     19.10 o
 -18   0   8      305.95      346.49     29.91 o
 -17   0   8     1373.37     1483.72     43.52 o
 -16   0   8      598.98      639.36     40.91 o
 -15   0   8      139.81      196.12     23.53 o
 -14   0   8      196.28      230.53     25.55 o
 -13   0   8    13752.58    15788.74    194.57 o
 -12   0   8      291.06      312.38     30.64 o
 -11   0   8     5029.26     6823.49    133.33 o
 -10   0   8     1415.55     1649.32     62.52 o
  -9   0   8     2267.21     2361.14     71.71 o
  -8   0   8      299.56      199.01     20.08 o
  -7   0   8      337.72      324.14     15.63 o
  -6   0   8     1686.78     1689.23     35.07 o
  -5   0   8     1134.27     1022.70     37.41 o
  -4   0   8      501.11      492.36     26.15 o
  -3   0   8      149.08      232.19     12.06 o
  -2   0   8     7658.47    10278.46     77.20 o
  -1   0   8     7491.61     9304.84    132.55 o
   0   0   8     3867.75     4513.73     81.34 o
   1   0   8      357.12      392.82     24.32 o
   2   0   8      223.41      239.47     19.42 o
   3   0   8       20.70       24.09      6.41 o
   4   0   8     1901.82     1698.99     33.54 o
   5   0   8      702.23      619.90     25.15 o
   6   0   8       79.48       42.34      8.09 o
   7   0   8     3418.13     3358.09     74.42 o
   8   0   8       48.08       56.58      8.33 o
   9   0   8      412.22      418.22     32.71 o
  10   0   8      169.03      147.34     19.57 o
  11   0   8     2101.13     1906.63     70.15 o
  12   0   8       36.13       35.98      9.72 o
  13   0   8      278.10      297.23     26.25 o
  14   0   8       25.15       27.24      8.40 o
  15   0   8      115.74      137.86     15.13 o
  16   0   8       25.43       13.87      4.90 o
  17   0   8        3.46        1.54      2.40 o
 -20   1   8       59.91       69.55      5.51 o
 -19   1   8      263.80      252.73     15.44 o
 -18   1   8       11.08        2.15      3.31 o
 -17   1   8       48.77       51.41      8.38 o
 -16   1   8       12.89       15.14      5.64 o
 -15   1   8      381.56      405.35     19.31 o
 -14   1   8      198.34      204.92     19.74 o
 -13   1   8        1.74       20.11     10.60 o
 -12   1   8      172.45      187.29     12.68 o
 -11   1   8     2989.22     3669.38    281.05 o
 -10   1   8        3.53       -7.46      7.46 o
  -9   1   8       66.49       52.13     10.26 o
  -8   1   8      229.46      233.85     13.46 o
  -7   1   8     1416.96     1438.23     32.92 o
  -6   1   8      776.32      747.03     31.90 o
  -5   1   8      105.01       71.84      7.21 o
  -4   1   8        5.80        9.50      2.28 o
  -3   1   8       39.11       19.46      3.21 o
  -2   1   8      512.44      416.01     13.28 o
  -1   1   8        2.22        1.32      3.01 o
   0   1   8      986.76     1022.23     27.30 o
   1   1   8      474.77      440.98     28.38 o
   2   1   8       41.93       48.06      4.52 o
   3   1   8       94.29       69.50      6.65 o
   4   1   8      149.51      135.98     14.30 o
   5   1   8       36.86       44.21      5.75 o
   6   1   8      127.43      115.90      9.23 o
   7   1   8        0.34        1.44      3.98 o
   8   1   8       48.61       42.91      5.47 o
   9   1   8       27.27       27.39      6.02 o
  10   1   8        0.43       -6.58      6.58 o
  11   1   8      136.82      128.18     13.09 o
  12   1   8        0.94       -3.61      6.04 o
  13   1   8       40.57       43.78      7.73 o
  14   1   8       83.04       71.48      8.77 o
  15   1   8       29.10       26.93      4.83 o
  16   1   8        2.30        3.61      2.67 o
  17   1   8       37.49       26.86      4.95 o
 -20   2   8      181.18      172.34     10.00 o
 -19   2   8      108.55       95.16     12.39 o
 -18   2   8        7.59        9.45      3.75 o
 -17   2   8        5.04        9.51      3.95 o
 -16   2   8       65.44       69.43      9.73 o
 -15   2   8       19.41        6.12      8.42 o
 -14   2   8       10.07        7.97      8.11 o
 -13   2   8      943.27      998.80     56.19 o
 -12   2   8      289.20      284.14     16.11 o
 -11   2   8      256.17      212.23     17.13 o
 -10   2   8      392.37      366.66     29.86 o
  -9   2   8        1.10        2.42      4.47 o
  -8   2   8        3.81        4.01      4.18 o
  -7   2   8       80.69       80.44      8.07 o
  -6   2   8        2.85        4.11      2.57 o
  -5   2   8        1.25        4.55      2.81 o
  -4   2   8        8.21        9.74      3.63 o
  -3   2   8       26.99       46.42      6.26 o
  -2   2   8      202.01      252.60     15.40 o
  -1   2   8     3849.51     4186.87     81.07 o
   0   2   8      727.00      888.64     38.15 o
   1   2   8     1141.50     1161.72     43.65 o
   2   2   8     1201.10     1199.04     44.48 o
   3   2   8      219.62      233.08     27.61 o
   4   2   8       11.74       11.66      3.01 o
   5   2   8      117.18      107.11      8.94 o
   6   2   8       10.41       25.81      6.85 o
   7   2   8      123.34      113.72      9.02 o
   8   2   8        0.56        4.21      1.94 o
   9   2   8        4.48       -3.16      4.46 o
  10   2   8        0.21       -1.10      3.88 o
  11   2   8       67.65       74.91     10.33 o
  12   2   8       58.53       58.13      6.92 o
  13   2   8        6.88        3.39      4.29 o
  14   2   8        7.11        5.80      4.72 o
  15   2   8        3.00        3.74      3.04 o
  16   2   8        4.47        1.82      1.87 o
  17   2   8       11.00        7.58      2.77 o
 -20   3   8       50.10       40.39      5.07 o
 -19   3   8       16.47       17.07      3.93 o
 -18   3   8       93.55       85.63      9.68 o
 -17   3   8        2.04       -2.03      3.95 o
 -16   3   8      426.48      352.28     28.89 o
 -15   3   8     1191.61     1089.32     53.91 o
 -14   3   8     1602.67     1556.67     66.22 o
 -13   3   8      640.23      569.45     40.57 o
 -12   3   8       99.66       82.45     15.41 o
 -11   3   8       52.61       49.31     14.20 o
 -10   3   8     1193.62     1204.83     45.51 o
  -9   3   8      223.97      209.62     20.97 o
  -8   3   8      177.18      160.34     18.23 o
  -7   3   8      844.07      730.50     24.56 o
  -6   3   8     1715.54     1605.55     36.08 o
  -5   3   8      383.49      355.13     17.02 o
  -4   3   8     1638.08     1652.62     36.10 o
  -3   3   8       18.13       35.56      6.05 o
  -2   3   8     2446.09     2364.32     41.68 o
  -1   3   8     1392.50     1532.35     52.06 o
   0   3   8     4791.00     5059.96     95.35 o
   1   3   8       19.37       34.94      8.97 o
   2   3   8      739.48      730.26     36.50 o
   3   3   8      183.26      184.77     18.64 o
   4   3   8      142.08      160.73     10.90 o
   5   3   8        7.09        9.13      3.16 o
   6   3   8     1472.84     1361.66     34.19 o
   7   3   8      218.53      190.03     11.56 o
   8   3   8       82.15       91.48      8.57 o
   9   3   8      219.13      207.53     23.35 o
  10   3   8      484.86      445.72     33.63 o
  11   3   8       15.19        8.58      5.89 o
  12   3   8      264.46      202.24     11.67 o
  13   3   8       16.05       13.31      3.32 o
  14   3   8       85.84       72.26      7.85 o
  15   3   8        7.30        6.13      5.35 o
  16   3   8       71.79       47.24      6.90 o
 -19   4   8      152.03      160.60     17.36 o
 -18   4   8       45.04       44.85      6.33 o
 -17   4   8        3.29        1.61      4.52 o
 -16   4   8        6.30       -1.86      6.19 o
 -15   4   8      145.89      152.56     19.65 o
 -14   4   8      365.11      352.98     29.89 o
 -11   4   8      804.88      695.92     41.71 o
 -10   4   8       41.17       40.31      6.97 o
  -9   4   8     1634.90     1519.77     42.42 o
  -8   4   8      289.25      239.51     22.58 o
  -7   4   8        1.84        0.49      2.99 o
  -6   4   8      121.84      123.90     10.55 o
  -5   4   8        5.68        9.45      3.67 o
  -4   4   8      138.62      112.28     10.41 o
  -3   4   8       60.20       43.63      6.37 o
  -2   4   8      326.41      352.91     17.06 o
  -1   4   8     4127.01     4142.09     90.18 o
   0   4   8      682.28      690.11     37.05 o
   1   4   8     1235.33     1268.68     50.47 o
   2   4   8       32.89       30.80      8.58 o
   3   4   8      565.27      511.02     31.97 o
   4   4   8      223.83      190.08     19.32 o
   5   4   8      232.15      234.38      9.48 o
   6   4   8      287.33      226.99     10.71 o
   7   4   8      529.76      379.82     15.98 o
   8   4   8        7.64        3.85      6.23 o
   9   4   8      298.50      228.16     22.96 o
  10   4   8      181.95      138.68     18.09 o
  11   4   8      150.12      151.31     13.52 o
  12   4   8       27.55       26.14      5.88 o
  13   4   8       18.13       24.70      6.42 o
  14   4   8        4.34       -3.18      3.95 o
  15   4   8        7.11        5.06      3.07 o
  16   4   8       14.45        9.17      2.70 o
 -18   5   8        1.04        0.71      5.35 o
 -17   5   8       12.55       11.10      3.91 o
 -16   5   8       89.28       88.37      9.74 o
 -15   5   8       76.94       74.01      9.62 o
 -14   5   8        9.92        1.26      5.66 o
 -13   5   8       57.13       43.71     11.90 o
 -12   5   8        4.64        3.02      6.72 o
 -11   5   8     1022.96      925.77     33.09 o
 -10   5   8      496.12      467.91     23.62 o
  -9   5   8     1126.86     1006.93     60.96 o
  -8   5   8      628.52      510.12     19.10 o
  -7   5   8      386.02      309.88     12.55 o
  -6   5   8     1115.74     1025.02     27.55 o
  -5   5   8       51.98       30.80      5.81 o
  -4   5   8       27.39       26.23      5.67 o
  -3   5   8      428.54      399.58     44.67 o
  -2   5   8     1547.99     1399.14     55.08 o
  -1   5   8     1462.04     1381.24     55.24 o
   0   5   8        3.35        4.37      4.11 o
   1   5   8      829.72      741.42     40.30 o
   2   5   8      599.32      571.01     35.50 o
   3   5   8      167.66      156.49     10.90 o
   4   5   8        9.47       22.23      4.35 o
   5   5   8       53.83       46.22      5.05 o
   6   5   8      422.05      447.94     18.25 o
   7   5   8        0.20        2.20      4.83 o
   8   5   8      359.95      360.42     25.47 o
   9   5   8     3162.17     2656.02     85.66 o
  10   5   8       15.65       15.95      4.90 o
  11   5   8       97.62      106.45     10.95 o
  12   5   8       61.39       63.52      7.90 o
  13   5   8       44.68       31.50      5.29 o
  14   5   8        3.54        3.52      2.43 o
  15   5   8       57.73       44.79      3.96 o
 -18   6   8      233.95      205.95     19.73 o
 -17   6   8       62.65       53.08      8.50 o
 -16   6   8       19.67       26.23      7.74 o
 -15   6   8        7.67        9.47      5.85 o
 -14   6   8       10.50        9.42      6.24 o
 -13   6   8        8.82       18.55      7.47 o
 -12   6   8        7.28        6.95      6.73 o
 -11   6   8        2.30       -0.44      3.73 o
 -10   6   8       18.81       23.31      5.85 o
  -9   6   8      111.75       66.19     15.82 o
  -8   6   8      209.47      180.01     23.21 o
  -7   6   8       10.26       -3.81      4.70 o
  -6   6   8       28.11       37.29      4.66 o
  -5   6   8        1.75        8.84      2.84 o
  -4   6   8      138.27      124.04      7.63 o
  -3   6   8        1.58        1.65      3.25 o
  -2   6   8      380.32      360.00     14.15 o
  -1   6   8       54.64       48.50      5.42 o
   0   6   8       95.36       98.12      7.52 o
   1   6   8       78.07       65.68      5.95 o
   2   6   8        9.70        9.16      4.21 o
   3   6   8      310.10      289.83     14.74 o
   4   6   8        1.84       -0.98      3.76 o
   5   6   8       66.65       71.29     13.79 o
   6   6   8        8.93        2.65      4.74 o
   7   6   8      286.59      307.09     18.81 o
   8   6   8        0.09        3.79      4.03 o
   9   6   8        3.64       -8.12      8.59 o
  10   6   8       30.33       19.60      4.00 o
  11   6   8       29.55       23.17      4.53 o
  12   6   8       18.41       10.10      5.59 o
  13   6   8       75.15       87.98     11.89 o
  14   6   8       16.05       19.49      5.10 o
 -17   7   8       65.19       55.06      8.76 o
 -16   7   8      238.08      254.35     15.79 o
 -15   7   8      386.51      437.84     23.78 o
 -14   7   8      233.92      244.82     19.47 o
 -13   7   8        2.80       -6.57      7.28 o
 -12   7   8      106.27       95.52     11.92 o
 -11   7   8       15.47        5.50      5.03 o
 -10   7   8        1.13       -6.36      8.14 o
  -9   7   8        7.42       -6.80      9.56 o
  -8   7   8      133.51      120.27     20.03 o
  -7   7   8       69.27       42.75     13.26 o
  -6   7   8      261.04      219.57     18.59 o
  -5   7   8       26.82       14.83      6.39 o
  -4   7   8       92.49       95.69     17.02 o
  -3   7   8     2369.04     2358.53     44.39 o
  -2   7   8     3324.79     3433.38     80.01 o
  -1   7   8       64.53       51.28      8.50 o
   0   7   8      912.27      800.89     29.50 o
   1   7   8      311.90      303.39     18.21 o
   2   7   8     1320.12     1256.49     51.01 o
   3   7   8      226.36      189.44     20.70 o
   4   7   8      519.21      527.32     34.76 o
   5   7   8       69.21       78.01      9.72 o
   6   7   8      562.89      596.44     25.85 o
   7   7   8        6.64        9.35      4.65 o
   8   7   8       73.74       91.38     10.08 o
   9   7   8       36.86       38.45      6.62 o
  10   7   8       13.48       14.47      4.13 o
  11   7   8      232.84      221.28     24.21 o
  12   7   8        4.09       -0.71      4.13 o
  13   7   8       75.05       66.71      8.57 o
  14   7   8        2.23       -2.39      2.39 o
 -15   8   8        1.90        3.62      2.49 o
 -14   8   8        0.61       -2.48      3.02 o
 -13   8   8       70.38       61.66      9.19 o
 -12   8   8       21.21       19.50      4.30 o
 -11   8   8        9.34       11.03      5.64 o
 -10   8   8      159.64      144.29     12.12 o
  -9   8   8      396.02      420.52     23.88 o
  -8   8   8      658.15      652.56     30.42 o
  -7   8   8      320.65      344.02     22.48 o
  -6   8   8      242.50      236.42     18.75 o
  -5   8   8      319.62      306.43     21.68 o
  -4   8   8     3419.81     3415.87     69.49 o
  -3   8   8      677.22      746.68     57.52 o
  -2   8   8     1704.60     1905.01     48.48 o
  -1   8   8      154.04      210.31     26.80 o
   0   8   8     1238.21     1286.48     36.76 o
   1   8   8       14.82       12.72      4.99 o
   2   8   8      334.29      343.80     25.85 o
   3   8   8      372.85      369.02     27.18 o
   4   8   8      553.98      570.84     34.17 o
   5   8   8        0.17        2.00      3.59 o
   6   8   8     1010.41     1010.20     31.38 o
   7   8   8        4.92        9.67      4.32 o
   8   8   8      923.05      834.69     26.60 o
   9   8   8      152.81      131.87     10.03 o
  10   8   8      312.53      298.71     13.82 o
  11   8   8        2.31        2.52      4.84 o
  12   8   8      275.97      311.16     16.48 o
 -13   9   8       42.39       32.30      4.19 o
 -12   9   8      176.43      154.64      7.57 o
 -11   9   8       42.35       33.90      4.34 o
 -10   9   8      100.59       76.71      8.84 o
  -9   9   8        6.62        5.80      4.95 o
  -8   9   8       58.84       56.25      8.51 o
  -7   9   8       96.35      112.47     12.11 o
  -6   9   8       35.16       35.26     12.09 o
  -5   9   8        8.50       -3.66     10.86 o
  -4   9   8      156.52      167.01     25.01 o
  -3   9   8     1203.15     1158.53     57.89 o
  -2   9   8        3.47       15.39      6.87 o
  -1   9   8      290.27      231.53     16.42 o
   0   9   8       69.28      103.51     17.44 o
   1   9   8      486.26      497.53     33.64 o
   2   9   8        2.91       10.91      4.25 o
   3   9   8       17.02        9.86      4.28 o
   4   9   8       11.82       19.89      5.02 o
   5   9   8        4.43        5.00      6.09 o
   6   9   8        2.80        5.71      3.24 o
   7   9   8        3.73        1.99      4.36 o
   8   9   8      177.36      167.68     15.61 o
   9   9   8        2.27        2.50      4.70 o
  10   9   8       63.34       70.82     21.38 o
 -11  10   8        4.97       -1.90      3.59 o
 -10  10   8       95.62       88.56     11.32 o
  -9  10   8        0.94        5.58      5.62 o
  -8  10   8       79.89       47.94     10.74 o
  -7  10   8        8.25       19.56      9.19 o
  -6  10   8        2.65        6.83      7.55 o
  -5  10   8        3.73        8.41      6.68 o
  -4  10   8       17.94       27.73     10.56 o
  -3  10   8        0.02       -4.84      9.42 o
  -2  10   8       17.36       17.60      7.48 o
  -1  10   8        7.84        6.02      6.52 o
   0  10   8       14.49        9.10      4.88 o
   1  10   8        7.99       18.24      7.20 o
   3  10   8       97.93       90.39     12.67 o
   4  10   8        0.68        1.61      4.75 o
   5  10   8        0.06        4.63      5.08 o
   6  10   8        0.16       -4.44      4.44 o
   7  10   8        5.07        3.33      3.26 o
   8  10   8      131.91      187.47     11.91 o
  -9  11   8      138.76      125.21     10.66 o
  -8  11   8      406.92      423.19     22.30 o
  -7  11   8     1156.52     1245.13     41.20 o
  -6  11   8      367.11      428.22     25.72 o
  -5  11   8      371.53      389.53     25.19 o
  -4  11   8      176.45      182.99     17.85 o
  -3  11   8       19.20       32.38      8.93 o
  -2  11   8      106.15      118.07     14.26 o
  -1  11   8        0.14       10.61      5.11 o
   0  11   8       38.11       20.47      4.93 o
   2  11   8       14.18       20.62      6.03 o
   3  11   8        1.93       -1.45      3.96 o
   4  11   8       32.34       46.09      7.08 o
   5  11   8      391.43      463.67     19.16 o
  -2  12   8       86.02      114.39      9.24 o
  -1  12   8      207.77      233.27     12.90 o
   0  12   8      474.15      616.09     20.17 o
 -20   1   9       65.09       66.61      5.88 o
 -19   1   9       18.24       20.74      5.45 o
 -18   1   9      752.37      667.59     52.18 o
 -17   1   9       22.99       26.40      7.40 o
 -16   1   9        7.49       11.10      6.24 o
 -15   1   9       29.07        4.52      6.56 o
 -14   1   9        3.25       -3.83      6.90 o
 -13   1   9       37.56       37.27     13.18 o
 -12   1   9    10824.28    11286.14    193.81 o
 -11   1   9       71.33       64.84      8.50 o
 -10   1   9      347.27      350.72     15.62 o
  -9   1   9      598.62      662.47     27.81 o
  -8   1   9      138.87      144.54     10.98 o
  -7   1   9       26.70       20.76      4.65 o
  -6   1   9       44.02       26.62      4.73 o
  -5   1   9     1158.18     1209.39     31.18 o
  -4   1   9      135.20      140.53     10.43 o
  -3   1   9       29.48       26.16      4.06 o
  -2   1   9      120.84      140.66     11.16 o
  -1   1   9      182.18      250.33     14.75 o
   0   1   9       20.25       29.46      5.81 o
   1   1   9      427.42      433.64     19.49 o
   2   1   9      193.26      137.05     16.20 o
   3   1   9      164.71      170.17     17.69 o
   4   1   9        8.83       17.46      5.91 o
   5   1   9       11.67       21.09      4.66 o
   6   1   9      868.79      782.91     17.76 o
   7   1   9     4128.96     3993.53     45.78 o
   8   1   9     3084.11     2860.90     43.78 o
   9   1   9      278.41      231.13     13.48 o
  10   1   9      101.95       86.95     10.44 o
  11   1   9      345.71      325.34     19.58 o
  12   1   9       34.85       29.24      6.53 o
  13   1   9      430.02      424.52     20.05 o
  14   1   9        8.53        6.66      3.57 o
  15   1   9       18.19       13.18      3.43 o
  16   1   9      120.21       96.86      9.01 o
 -20   2   9      133.60      120.26     10.65 o
 -19   2   9        6.20        4.12      3.11 o
 -18   2   9        0.89       -0.32      2.99 o
 -17   2   9      447.47      467.14     24.06 o
 -16   2   9      627.54      697.51     46.93 o
 -15   2   9       48.96       27.82      7.44 o
 -14   2   9       20.97       21.87      9.02 o
 -13   2   9       56.04       57.86     15.07 o
 -12   2   9      266.24      286.29     30.49 o
 -11   2   9      838.92      871.64     28.12 o
 -10   2   9     2680.36     2677.04     42.37 o
  -9   2   9     4146.92     4211.90     59.60 o
  -8   2   9      762.34      772.94     40.17 o
  -7   2   9      149.94      135.85     10.97 o
  -6   2   9       12.34       11.28      3.35 o
  -5   2   9      925.94      896.92     33.63 o
  -4   2   9     2871.02     2789.91    115.56 o
  -3   2   9        0.10        5.75      2.74 o
  -2   2   9       31.62       30.24      7.92 o
  -1   2   9     1309.25     1132.13     45.44 o
   0   2   9      132.39      235.48     21.00 o
   1   2   9      262.18      322.97     24.65 o
   2   2   9     1139.97     1071.76     45.19 o
   3   2   9     1546.72     1461.03     52.38 o
   4   2   9       45.94       37.62      8.63 o
   5   2   9       27.00       34.37      4.79 o
   6   2   9      784.96      656.92     18.73 o
   7   2   9       48.58       35.46      4.09 o
   8   2   9      142.17      134.68      9.13 o
   9   2   9        4.54       -1.82      3.59 o
  10   2   9      621.99      585.47     21.09 o
  11   2   9      785.58      739.94     22.89 o
  12   2   9       75.38       81.09      7.51 o
  13   2   9      161.86      141.82      8.68 o
  14   2   9       41.60       30.43      5.56 o
  15   2   9        1.55       -2.24      2.24 o
  16   2   9        7.89        2.38      2.33 o
 -19   3   9      174.03      170.53      9.88 o
 -18   3   9       40.32       52.89     14.05 o
 -17   3   9        6.39       -0.93      3.25 o
 -16   3   9       90.13      102.58      9.21 o
 -15   3   9       58.71       42.39      8.68 o
 -14   3   9      147.75      138.59     14.75 o
 -13   3   9       63.12       58.25     14.24 o
 -12   3   9      587.18      567.85     40.95 o
 -11   3   9     1092.91     1133.16     32.85 o
 -10   3   9      727.25      746.72     22.30 o
  -9   3   9      413.60      430.61     16.54 o
  -8   3   9      207.73      179.84     10.23 o
  -7   3   9      637.95      604.79     23.30 o
  -6   3   9      401.99      314.47     16.87 o
  -5   3   9        9.05       16.18      4.45 o
  -4   3   9     1266.86     1278.57     33.13 o
  -3   3   9      154.82      122.60     15.83 o
  -2   3   9       81.19       63.43     11.93 o
  -1   3   9       41.92       36.27      9.36 o
   0   3   9     2723.73     2743.52     74.31 o
   1   3   9     3205.35     3074.78     79.02 o
   2   3   9      983.20     1018.67     45.45 o
   3   3   9      309.40      285.94     23.78 o
   4   3   9      210.25      185.60      9.03 o
   5   3   9      399.32      349.56     12.70 o
   6   3   9      179.20      164.61     11.60 o
   7   3   9        6.16        6.25      3.63 o
   8   3   9      152.19      129.23     10.69 o
   9   3   9       11.61       14.77      3.80 o
  10   3   9       24.90       14.39      4.49 o
  11   3   9      274.09      238.22     19.01 o
  12   3   9       10.37        7.99      3.82 o
  13   3   9      159.71      142.84     10.79 o
  14   3   9       82.01       70.81      7.37 o
  15   3   9       22.75        6.73      2.90 o
  16   3   9       62.12       56.09      5.72 o
 -19   4   9        0.80        5.18      2.59 o
 -18   4   9        7.45        3.82      3.08 o
 -17   4   9        7.91        6.19      3.50 o
 -16   4   9      162.21      158.39     12.85 o
 -15   4   9      259.42      263.09     17.67 o
 -14   4   9       41.39       48.80      8.51 o
 -13   4   9      259.28      226.30     13.90 o
 -12   4   9        3.46       -3.93      3.93 o
 -11   4   9      136.00      149.58      9.77 o
 -10   4   9       49.08       48.43      6.86 o
  -9   4   9        2.53        1.30      3.34 o
  -8   4   9       65.98       55.09      6.31 o
  -7   4   9       68.82       45.23      4.51 o
  -6   4   9        5.38        9.03      3.28 o
  -5   4   9        2.38        9.77      3.72 o
  -4   4   9       27.56       19.94      4.40 o
  -3   4   9       42.51       42.00      9.94 o
  -2   4   9      557.42      596.76     36.22 o
  -1   4   9       87.08      110.67     16.12 o
   0   4   9      117.28      116.37     16.84 o
   1   4   9        6.48       13.85      5.68 o
   2   4   9      284.27      280.63     21.49 o
   3   4   9        0.22        7.32      3.62 o
   4   4   9       30.52       23.72      3.70 o
   5   4   9        0.38       -0.95      2.86 o
   6   4   9       18.17       14.79      4.13 o
   7   4   9        6.08        4.02      3.18 o
   8   4   9        1.10        4.86      3.55 o
   9   4   9       43.04       28.67      7.05 o
  10   4   9       68.83       39.60      7.59 o
  11   4   9        2.54        9.09      8.88 o
  12   4   9        0.02        2.64      3.12 o
  13   4   9      128.26      106.61      9.52 o
  14   4   9       11.40        2.65      3.56 o
  15   4   9       10.16       16.10      3.56 o
 -18   5   9       96.81       91.47      9.88 o
 -17   5   9       38.10       47.79      5.41 o
 -16   5   9        1.40       11.66     13.82 o
 -15   5   9       46.05       40.05      6.61 o
 -14   5   9      187.94      158.94     15.98 o
 -13   5   9        0.40       -4.32      4.32 o
 -12   5   9      377.70      392.06     17.46 o
 -11   5   9       69.69       69.88      7.78 o
 -10   5   9      115.39      106.30     18.27 o
  -9   5   9        0.07       -7.96      9.93 o
  -8   5   9      497.56      431.78     18.18 o
  -7   5   9      970.37      862.09     21.60 o
  -6   5   9      148.40      119.97      8.30 o
  -5   5   9      141.02      137.37      8.16 o
  -4   5   9     1545.86     1394.84     28.45 o
  -3   5   9      667.75      628.21     19.05 o
  -2   5   9      606.24      570.81     18.32 o
  -1   5   9      522.30      442.45     15.96 o
   0   5   9       89.84       79.22      6.12 o
   1   5   9      241.64      260.74     12.59 o
   2   5   9       17.31       22.65      3.88 o
   3   5   9      120.02      118.29      7.58 o
   4   5   9      584.11      546.35     17.45 o
   5   5   9      499.20      429.15     18.21 o
   6   5   9        9.79       13.68      4.30 o
   7   5   9        8.26        5.27      5.80 o
   8   5   9      883.98      762.24     29.38 o
   9   5   9      435.40      388.16     20.57 o
  10   5   9       11.34        2.93      3.17 o
  11   5   9        0.52       -0.73      2.81 o
  12   5   9       12.10       12.11      4.09 o
  13   5   9       25.69       21.54      3.87 o
  14   5   9        3.11        5.77      1.87 o
 -17   6   9       55.63       50.08      4.98 o
 -16   6   9      535.35      540.62     23.81 o
 -15   6   9      205.83      223.27     17.52 o
 -14   6   9      220.44      209.31     17.95 o
 -13   6   9      286.87      241.57     20.59 o
 -12   6   9      742.70      693.45     26.09 o
 -11   6   9       24.33       22.08      8.39 o
 -10   6   9      388.24      315.60     30.00 o
  -9   6   9      406.66      387.27     34.40 o
  -8   6   9       98.48       66.93     14.08 o
  -7   6   9       34.68       20.06      4.89 o
  -6   6   9      102.81      118.61     10.07 o
  -5   6   9      427.89      448.32     16.46 o
  -4   6   9     1138.96     1111.31     26.06 o
  -3   6   9     1027.88      931.43     23.87 o
  -2   6   9       34.98       24.18      4.93 o
  -1   6   9     1975.49     1837.11     33.19 o
   0   6   9      249.83      198.40     11.19 o
   1   6   9        6.64       14.54      3.12 o
   2   6   9     2360.34     2305.63     51.25 o
   3   6   9     1472.36     1505.38     46.97 o
   4   6   9       87.80       86.67     10.22 o
   5   6   9      194.28      162.55     14.01 o
   6   6   9      142.23      112.28     17.30 o
   7   6   9       21.31       33.43      6.01 o
   8   6   9      146.18       68.75      8.42 o
   9   6   9      214.63      246.16     14.90 o
  10   6   9      809.58      690.32     23.07 o
  11   6   9      321.25      284.44     13.54 o
  12   6   9       38.30       49.01      8.97 o
  13   6   9       59.31       51.17      7.58 o
  14   6   9      155.83      172.89     10.17 o
 -16   7   9       13.86        9.37      5.57 o
 -15   7   9       15.82       12.85      5.87 o
 -14   7   9      161.57      155.10     13.21 o
 -13   7   9       21.00       15.14      5.25 o
 -12   7   9      130.17      123.57     10.31 o
 -11   7   9      141.65      153.37     18.66 o
 -10   7   9       28.98       17.00      7.09 o
  -9   7   9        7.96        2.80      7.65 o
  -8   7   9        1.41       -3.42      6.92 o
  -7   7   9      213.52      188.17     17.57 o
  -6   7   9      205.36      175.81     16.78 o
  -5   7   9       56.70       46.26      6.33 o
  -4   7   9       20.12       33.91      5.83 o
  -3   7   9      475.72      466.83     19.50 o
  -2   7   9        3.55       21.05      5.35 o
  -1   7   9       23.52       26.38      5.50 o
   0   7   9      830.49      824.33     25.20 o
   1   7   9     1581.09     1532.44     33.85 o
   2   7   9       81.75       80.68     13.52 o
   3   7   9       12.39       16.98      8.16 o
   4   7   9       65.70       71.40     13.50 o
   5   7   9       51.14       44.04      6.88 o
   6   7   9       76.49       80.65      9.19 o
   7   7   9      216.87      185.63     13.26 o
   8   7   9      282.29      287.24     39.51 o
   9   7   9        6.63       15.33      6.48 o
  10   7   9      201.80      195.97     18.20 o
  11   7   9      147.27      182.59     15.91 o
  12   7   9      106.06       95.67      9.89 o
  13   7   9        3.64       -0.29      1.92 o
 -15   8   9       26.93       16.04      5.04 o
 -14   8   9       90.10       64.36     10.37 o
 -13   8   9       45.79       38.48      9.75 o
 -12   8   9        8.06        4.02      4.44 o
 -11   8   9       13.56        9.82     14.76 o
 -10   8   9       82.12       88.97     10.66 o
  -9   8   9       40.66       55.47      8.85 o
  -8   8   9        8.64       20.55      7.50 o
  -7   8   9       27.15       32.84     11.22 o
  -6   8   9      733.75      826.84     34.50 o
  -5   8   9      603.23      678.57     31.25 o
  -4   8   9      835.05      939.20     36.58 o
  -3   8   9     1009.51     1099.11    150.27 o
  -2   8   9     2292.56     2503.93     44.72 o
  -1   8   9       18.46       24.04      5.65 o
   0   8   9       98.36       93.81     10.52 o
   1   8   9        1.11       -8.57     14.08 o
   2   8   9      305.28      296.71     23.83 o
   3   8   9      187.95      184.11     19.25 o
   4   8   9       45.54       45.57      6.48 o
   5   8   9        6.05        6.46      4.02 o
   6   8   9       46.35       64.23      7.70 o
   7   8   9      160.22      169.94     11.36 o
   8   8   9        0.10       -3.56      3.56 o
   9   8   9        8.61       10.79      3.08 o
  10   8   9       30.83       16.66      5.07 o
  11   8   9       73.35       92.64      9.06 o
 -13   9   9        2.56        3.99      2.96 o
 -12   9   9       16.93       13.75      3.23 o
 -11   9   9       40.72       42.34      5.92 o
 -10   9   9      340.17      369.60     17.55 o
  -9   9   9        0.95        0.96      4.53 o
  -8   9   9        0.82       -3.81      4.16 o
  -7   9   9       62.04       59.82      8.42 o
  -6   9   9        6.06        2.01      9.41 o
  -5   9   9      188.70      203.20     24.50 o
  -4   9   9      101.69      206.22     27.56 o
  -3   9   9     1627.93     1898.80     72.02 o
  -2   9   9     1136.37     1214.18     56.07 o
  -1   9   9       33.69       33.60     12.55 o
   0   9   9      134.32      116.85     17.07 o
   1   9   9      190.03      233.15     13.90 o
   2   9   9       60.87       39.37      8.42 o
   3   9   9        0.66        0.02      3.17 o
   4   9   9      524.27      493.97     18.97 o
   5   9   9      165.93      153.90     10.35 o
   6   9   9      236.78      271.64     12.90 o
   7   9   9      126.50       93.00      7.08 o
   8   9   9      275.84      264.42     44.77 o
   9   9   9        0.17        1.50      2.15 o
 -10  10   9        3.02        5.27      3.61 o
  -9  10   9        2.60       -5.93      5.93 o
  -8  10   9        9.86        5.09      4.80 o
  -7  10   9       57.57       61.76     11.52 o
  -6  10   9       78.49       61.40     11.71 o
  -5  10   9       58.20       75.94     13.86 o
  -4  10   9       34.63       42.93     11.80 o
  -3  10   9      334.93      394.85     28.97 o
  -2  10   9      299.97      270.93     23.46 o
  -1  10   9       28.88       19.65      6.13 o
   0  10   9       50.44       41.31      8.38 o
   2  10   9       59.18       80.45     11.02 o
   3  10   9      226.46      285.43     18.84 o
   4  10   9       34.71       39.13      7.20 o
   5  10   9        9.32       15.20      4.34 o
   6  10   9        3.40        9.98      3.12 o
  -8  11   9       56.83       45.84      6.46 o
  -7  11   9      117.61      128.06     11.82 o
  -6  11   9        4.13       -3.06      4.19 o
  -5  11   9       19.34       36.53      7.50 o
  -4  11   9        6.75        5.21      4.53 o
  -3  11   9       62.81       81.42     10.75 o
  -2  11   9       63.05       70.04      9.66 o
  -1  11   9        0.52        4.56      3.10 o
   0  11   9       13.61        7.66      3.95 o
   1  11   9      391.92      360.26     18.14 o
   2  11   9       13.68        8.99      3.25 o
   3  11   9        1.73       -2.51      2.51 o
 -19   0  10       15.78       25.57      6.70 o
 -18   0  10      423.14      446.10     29.34 o
 -17   0  10      391.79      336.06     29.45 o
 -16   0  10      839.02      848.28     50.27 o
 -15   0  10        6.17       -3.78      8.71 o
 -14   0  10     2211.11     2294.86     89.18 o
 -13   0  10     1322.78     1358.03     69.63 o
 -12   0  10     4686.71     4993.94    131.93 o
 -11   0  10      686.10      760.20     51.07 o
 -10   0  10     1998.44     2085.60     53.87 o
  -9   0  10        3.87       17.52     10.39 o
  -8   0  10      111.82      136.81     10.96 o
  -7   0  10      359.43      426.57     29.62 o
  -6   0  10     1780.65     1720.71     39.54 o
  -5   0  10       11.71       27.94      5.14 o
  -4   0  10      196.02      215.34     13.46 o
  -3   0  10      102.42      115.67     15.72 o
  -2   0  10     4389.24     4993.13     96.23 o
  -1   0  10       35.69       30.87      8.61 o
   0   0  10      177.73      195.40     20.07 o
   1   0  10       43.37       65.17     11.82 o
   2   0  10     1406.71     1492.44     54.74 o
   3   0  10     1526.73     1692.80     57.50 o
   4   0  10     1077.76     1088.41     28.29 o
   5   0  10      419.54      359.19     16.97 o
   6   0  10     4579.16     4392.48     72.05 o
   7   0  10     1207.86     1050.04     49.55 o
   8   0  10     1207.47     1266.82     55.45 o
   9   0  10       16.66       16.90      8.41 o
  10   0  10        4.67        9.36      5.93 o
  11   0  10      171.57      149.71     18.66 o
  12   0  10      530.29      492.47     30.52 o
  13   0  10      663.15      610.23     30.96 o
  14   0  10      437.28      485.30     24.15 o
  15   0  10      637.13      656.16     22.76 o
 -19   1  10       75.89       94.31      8.56 o
 -18   1  10       76.86       80.52      9.11 o
 -17   1  10        0.13        0.48      8.32 o
 -16   1  10      373.54      373.79     23.38 o
 -15   1  10        1.57       -6.05      6.35 o
 -14   1  10     1224.82     1248.12     46.34 o
 -13   1  10       50.15       42.47      9.08 o
 -12   1  10       88.88      123.90     16.16 o
 -11   1  10     1170.49     1268.38     53.82 o
 -10   1  10     1306.85     1327.31     27.29 o
  -9   1  10     1330.65     1279.88     26.02 o
  -8   1  10     1483.51     1409.85     26.59 o
  -7   1  10      214.94      219.18     11.85 o
  -6   1  10      130.23      132.07      8.98 o
  -5   1  10       25.26       30.16      5.48 o
  -4   1  10      114.58       85.94     12.81 o
  -3   1  10        8.19        7.74      4.88 o
  -2   1  10      143.89      147.29     17.47 o
  -1   1  10        7.09       15.58      6.48 o
   0   1  10      820.76      876.53     42.56 o
   1   1  10      814.75      900.89     43.13 o
   2   1  10        2.29       -1.18      3.87 o
   3   1  10      168.51      165.99     13.01 o
   4   1  10      292.38      258.97      8.25 o
   5   1  10      191.00      182.67      7.13 o
   6   1  10       20.21       11.99      3.63 o
   7   1  10      155.73      135.94      9.01 o
   8   1  10       64.74       61.52      9.06 o
   9   1  10       28.57       34.18      7.09 o
  10   1  10      118.53       90.81     10.65 o
  11   1  10       14.33       13.60      5.19 o
  12   1  10      162.73      161.24     12.43 o
  13   1  10      197.44      174.47     11.63 o
  14   1  10       32.75       27.10      5.71 o
  15   1  10       12.54       15.11      2.74 o
 -19   2  10       36.05       37.46      4.40 o
 -18   2  10        6.14        5.33      2.18 o
 -17   2  10      206.21      155.20      8.41 o
 -16   2  10        3.80        0.29      4.60 o
 -15   2  10      155.60      138.45     14.81 o
 -14   2  10        0.03        0.06      5.62 o
 -13   2  10       20.37       19.05      6.23 o
 -12   2  10       25.18       17.70      9.63 o
 -11   2  10       44.76       40.85      6.56 o
 -10   2  10       58.89       45.95      5.14 o
  -9   2  10     2091.08     2142.14     45.63 o
  -8   2  10      987.57     1064.85     26.23 o
  -7   2  10       79.97       89.29      5.81 o
  -6   2  10       24.29       25.29      7.57 o
  -5   2  10      605.30      625.26     28.00 o
  -4   2  10      477.72      490.28     31.31 o
  -3   2  10      333.67      393.02     28.19 o
  -2   2  10        0.72        8.66      5.70 o
  -1   2  10      338.69      325.90     26.03 o
   0   2  10      962.44      959.73     45.07 o
   1   2  10      120.79      130.39     16.97 o
   2   2  10      316.10      317.58     26.00 o
   3   2  10      107.53       91.65      6.59 o
   4   2  10      697.65      673.89     14.35 o
   5   2  10       34.68       35.06      3.97 o
   6   2  10       62.33       64.09      6.35 o
   7   2  10      158.32      125.19      8.72 o
   8   2  10      102.25      106.59      9.10 o
   9   2  10        2.21        1.07      3.25 o
  10   2  10       60.88       65.35      7.59 o
  11   2  10      133.43       94.65      7.68 o
  12   2  10        5.28        2.65      2.60 o
  13   2  10        0.04        1.10      4.89 o
  14   2  10       73.90       57.10     10.72 o
  15   2  10      354.17      365.06     16.60 o
 -19   3  10       24.88       27.25      5.53 o
 -18   3  10        4.39        4.07      1.78 o
 -17   3  10       52.73       48.89      4.58 o
 -16   3  10      174.68      137.14      9.64 o
 -15   3  10      193.90      178.66     11.78 o
 -14   3  10       37.72       22.43      4.71 o
 -13   3  10      200.04      190.33     17.09 o
 -12   3  10       89.41       74.99      8.83 o
 -11   3  10       86.62       61.79      8.08 o
 -10   3  10        0.17        0.34      3.98 o
  -9   3  10       45.44       33.73      5.28 o
  -8   3  10      353.94      318.69     12.75 o
  -7   3  10      606.15      543.40     17.42 o
  -6   3  10       32.88       33.01      3.33 o
  -5   3  10       12.86       22.21      3.01 o
  -4   3  10      214.57      214.35     21.02 o
  -3   3  10      803.40      763.82     40.23 o
  -2   3  10      118.15      161.14     18.81 o
  -1   3  10      182.09      189.78     20.50 o
   0   3  10     1162.32     1117.81     49.65 o
   1   3  10     2416.54     2432.87     64.12 o
   2   3  10      839.10      827.04     19.36 o
   3   3  10       30.61       27.82      3.74 o
   4   3  10       33.80       25.68      3.72 o
   5   3  10     1911.75     1803.22     44.89 o
   6   3  10        4.38        2.46      3.55 o
   7   3  10      462.67      466.34     19.93 o
   8   3  10       57.69       55.58     11.51 o
   9   3  10      265.49      250.50     21.22 o
  10   3  10      621.91      481.91     22.69 o
  11   3  10      455.25      348.78     19.57 o
  12   3  10       98.11       63.18     11.61 o
  13   3  10      480.91      399.58     56.28 o
  14   3  10       62.66       54.51      7.51 o
  15   3  10      144.28      163.80      9.67 o
 -18   4  10       79.18       65.76      6.79 o
 -17   4  10      275.66      280.04     11.08 o
 -16   4  10      539.48      521.32     20.33 o
 -15   4  10      208.83      201.02     14.02 o
 -14   4  10      800.12      770.38     23.08 o
 -13   4  10       23.25       21.42      4.73 o
 -12   4  10      138.27      126.77     10.76 o
 -11   4  10      127.94      113.07     10.59 o
 -10   4  10      605.56      577.00     23.15 o
  -9   4  10      221.36      204.07     13.89 o
  -8   4  10      327.12      309.95     12.50 o
  -7   4  10     1115.32     1120.86     25.98 o
  -6   4  10      690.95      635.95     15.94 o
  -5   4  10       12.50       14.52      2.66 o
  -4   4  10      321.94      288.37     10.62 o
  -3   4  10      772.02      826.77     17.77 o
  -2   4  10     1919.02     1891.80     26.79 o
  -1   4  10      106.87      117.20      7.31 o
   0   4  10      215.54      174.97      8.24 o
   1   4  10      281.73      205.22      8.90 o
   2   4  10      163.06      144.69      8.36 o
   3   4  10       19.83       15.19      3.16 o
   4   4  10       11.84       13.95      3.49 o
   5   4  10      423.68      433.80     19.21 o
   6   4  10      790.04      721.06     24.31 o
   7   4  10      180.01      157.59     11.76 o
   8   4  10       36.44       26.10      5.94 o
   9   4  10        1.62       -0.06      3.87 o
  10   4  10       15.10       27.08      6.09 o
  11   4  10       78.36      100.49      9.59 o
  12   4  10       25.04       10.31      3.25 o
  13   4  10      172.58      139.64     11.10 o
  14   4  10       48.37       30.09      4.85 o
 -17   5  10       11.59        2.57      2.20 o
 -16   5  10      217.76      169.13      8.57 o
 -15   5  10      165.56      139.51     10.21 o
 -14   5  10     1912.22     1877.45     45.09 o
 -13   5  10        0.64        4.05      5.85 o
 -12   5  10     1082.60      990.25     33.84 o
 -11   5  10       87.83       71.49     14.27 o
 -10   5  10        6.09       -8.50     10.46 o
  -9   5  10      183.92      177.99     23.68 o
  -8   5  10     2746.82     2637.86     90.58 o
  -7   5  10     2186.00     2393.60     45.61 o
  -6   5  10     1291.85     1309.36     28.78 o
  -5   5  10       98.01       80.72      6.40 o
  -4   5  10      650.64      578.75     15.05 o
  -3   5  10      278.91      240.47      9.76 o
  -2   5  10      520.37      504.70     14.11 o
  -1   5  10      226.50      240.49      9.84 o
   0   5  10      474.29      454.54     13.43 o
   1   5  10      279.00      245.46      9.90 o
   2   5  10       70.93       87.30      7.67 o
   3   5  10      641.06      706.74     23.18 o
   4   5  10     1063.99     1020.87     27.94 o
   5   5  10      176.21      104.58      9.21 o
   6   5  10      347.69      323.13     15.80 o
   7   5  10       84.22       65.68      7.33 o
   8   5  10      179.01      124.08     11.70 o
   9   5  10        1.81        3.17      3.45 o
  10   5  10       45.69       52.30      6.87 o
  11   5  10       20.71       22.50      6.14 o
  12   5  10       37.57       33.67      4.48 o
  13   5  10       16.37       21.54      3.10 o
 -17   6  10        1.63       -1.57      3.03 o
 -16   6  10        2.43       -0.94      4.56 o
 -15   6  10        0.02        0.57      5.68 o
 -14   6  10       58.45       53.03     11.91 o
 -13   6  10      132.52       83.15     12.02 o
 -12   6  10        6.34        6.37      6.41 o
 -11   6  10       50.96       54.05     12.94 o
 -10   6  10      545.78      497.71     36.85 o
  -9   6  10      214.41      210.54     18.50 o
  -8   6  10        9.14        3.39      5.48 o
  -7   6  10        6.53        0.58      3.53 o
  -6   6  10      153.02      154.98     11.91 o
  -5   6  10      367.40      320.07     16.58 o
  -4   6  10      521.63      521.86     21.20 o
  -3   6  10     1031.21     1021.57     29.40 o
  -2   6  10      305.26      307.57     16.24 o
  -1   6  10      225.37      200.19     15.34 o
   0   6  10      377.17      391.43     15.71 o
   1   6  10      277.49      288.42     13.40 o
   2   6  10      454.37      379.68     21.35 o
   3   6  10      375.98      388.24     21.58 o
   4   6  10       80.74       72.18      9.85 o
   5   6  10       44.81       48.52      6.12 o
   6   6  10       27.55       26.66      4.71 o
   7   6  10        0.07       -3.05      7.24 o
   8   6  10       14.33       10.86      4.03 o
   9   6  10      155.10      148.50     10.64 o
  10   6  10      175.22      170.68     11.61 o
  11   6  10       26.79       25.96      6.55 o
  12   6  10        3.42        5.39      2.73 o
 -16   7  10      246.02      215.90     14.50 o
 -15   7  10       16.57       21.71      6.82 o
 -14   7  10       52.86       57.45     11.50 o
 -13   7  10       76.58       53.41      9.54 o
 -12   7  10      247.11      204.54     14.38 o
 -11   7  10      104.53       72.45      9.63 o
 -10   7  10        8.99       11.13     11.80 o
  -9   7  10       33.90       43.86      8.63 o
  -8   7  10      423.65      443.21     25.87 o
  -7   7  10      229.83      250.06     19.84 o
  -6   7  10      401.28      394.21     17.57 o
  -5   7  10        0.22        1.91      3.83 o
  -4   7  10      378.96      384.25     17.77 o
  -3   7  10     1111.38     1161.03     30.88 o
  -2   7  10     3055.08     3165.23     50.38 o
  -1   7  10     1166.27     1225.65     37.31 o
   0   7  10      591.87      554.98     20.92 o
   1   7  10      407.82      334.24     15.80 o
   2   7  10        3.05        7.69      4.28 o
   3   7  10       34.18       31.28      5.84 o
   4   7  10       15.57       12.21      6.56 o
   5   7  10        2.59       12.53      8.54 o
   6   7  10      208.29      156.27     18.36 o
   7   7  10      131.13       91.54     13.45 o
   8   7  10      253.88      268.25     21.95 o
   9   7  10       62.93       54.96      9.56 o
  10   7  10       20.82       18.58      6.18 o
  11   7  10        3.91        1.83      2.46 o
  12   7  10       24.08       18.69      3.50 o
 -14   8  10      166.64      140.12     12.99 o
 -13   8  10       18.75       15.89      6.35 o
 -12   8  10       82.30       84.82      8.26 o
 -11   8  10        0.35       -5.70      9.31 o
 -10   8  10      632.79      643.62     26.13 o
  -9   8  10      331.08      322.37     19.66 o
  -8   8  10        1.17       -3.42      5.53 o
  -7   8  10      347.63      373.03     22.49 o
  -6   8  10      132.30      124.86     13.80 o
  -5   8  10      702.56      701.49     30.90 o
  -4   8  10        5.04        6.39      3.68 o
  -3   8  10       25.27       27.46      5.36 o
  -2   8  10       93.25      131.31     10.42 o
  -1   8  10      556.75      606.63     20.42 o
   0   8  10       12.67       20.72      5.04 o
   1   8  10       78.50       57.21     10.57 o
   2   8  10        6.42        6.79      4.13 o
   3   8  10      516.04      510.07     33.70 o
   4   8  10      103.83      101.92     24.60 o
   5   8  10      915.64      898.51     85.84 o
   6   8  10      199.44      255.93     20.20 o
   7   8  10      772.06      885.21     35.31 o
   8   8  10       48.22       36.37      7.42 o
   9   8  10      150.18      155.22     12.93 o
  10   8  10        1.70        2.88      2.71 o
 -12   9  10      174.19      160.26     11.75 o
 -11   9  10      163.62      144.03      9.02 o
 -10   9  10       11.87        5.97      2.81 o
  -9   9  10       46.51       37.36      6.04 o
  -8   9  10       46.91       41.35      6.52 o
  -7   9  10       57.66       56.78      8.00 o
  -6   9  10      260.68      295.73     17.20 o
  -5   9  10        3.41        3.64      4.60 o
  -4   9  10        1.24       48.25     14.31 o
  -3   9  10      557.82      602.19     38.15 o
  -2   9  10      205.11      194.70     21.40 o
  -1   9  10       25.76       41.37     10.61 o
   0   9  10      113.31      154.18     10.62 o
   1   9  10       52.00       51.76      8.04 o
   2   9  10        6.59        0.45      2.61 o
   3   9  10      311.88      290.50     13.35 o
   4   9  10      173.90      144.67     24.21 o
   5   9  10      363.26      307.18     57.81 o
   6   9  10       76.07       35.60      6.32 o
   7   9  10        0.43       -0.10      2.37 o
   8   9  10        2.96        6.17      2.77 o
  -9  10  10      119.03      102.26     10.58 o
  -8  10  10        1.07        5.06      4.23 o
  -7  10  10       28.99       47.37      8.51 o
  -6  10  10       18.66        7.09      6.15 o
  -5  10  10      403.84      472.42     28.62 o
  -4  10  10      355.65      425.68     27.15 o
  -3  10  10       24.50       63.00     11.24 o
  -2  10  10       59.83       81.41     11.90 o
  -1  10  10        0.08        8.07      4.43 o
   1  10  10        6.90        6.92      4.09 o
   2  10  10        0.07       -1.46      2.73 o
   3  10  10      171.36      166.08     11.47 o
   4  10  10       14.62        7.41      2.41 o
  -6  11  10        9.57        7.04      3.51 o
  -5  11  10       23.38       24.56      4.95 o
  -4  11  10       25.65       26.40      5.28 o
  -3  11  10      115.68       95.07      8.65 o
  -2  11  10        5.54        1.32      2.65 o
  -1  11  10       53.04       52.24      5.84 o
 -19   1  11       65.06       49.38      7.27 o
 -18   1  11        6.39        9.58      2.66 o
 -17   1  11      884.70      828.51     39.95 o
 -16   1  11     1181.61     1050.90     64.12 o
 -15   1  11      452.25      452.73     26.00 o
 -14   1  11        0.13       -1.97      5.75 o
 -13   1  11        2.41        0.10      5.41 o
 -12   1  11      560.07      525.82     23.46 o
 -11   1  11     1259.61     1266.68     36.45 o
 -10   1  11       31.35       39.82      6.99 o
  -9   1  11      381.89      361.82     12.95 o
  -8   1  11       76.18       76.38      5.99 o
  -7   1  11     1848.00     1921.84     23.95 o
  -6   1  11      486.12      479.30     11.80 o
  -5   1  11       20.06       27.84      2.92 o
  -4   1  11     1228.51     1263.08     21.24 o
  -3   1  11      104.10       95.25      5.89 o
  -2   1  11      868.23      904.02     22.39 o
  -1   1  11      104.05      118.07      5.99 o
   0   1  11      214.58      241.31      8.61 o
   1   1  11      110.10      110.57      5.63 o
   2   1  11      792.97      886.24     16.00 o
   3   1  11     6793.82     6936.05     77.47 o
   4   1  11      682.22      731.67     14.56 o
   5   1  11      703.24      734.26     21.09 o
   6   1  11       60.61       83.29      7.27 o
   7   1  11      949.98      899.57     32.12 o
   8   1  11       10.97       13.55      5.86 o
   9   1  11      164.08      180.40     14.20 o
  10   1  11       17.58       28.69      6.46 o
  11   1  11      104.58      129.44     10.87 o
  12   1  11      200.76      163.87     11.54 o
  13   1  11       86.80       54.77      5.80 o
  14   1  11       71.19       44.90      5.94 o
 -19   2  11       21.77       15.60      3.63 o
 -18   2  11      320.87      283.98     31.11 o
 -17   2  11      242.08      239.99     10.65 o
 -16   2  11      156.72      132.40      7.59 o
 -15   2  11      185.87      193.83     12.70 o
 -14   2  11      115.03      132.84     11.44 o
 -13   2  11       24.90       24.84      5.78 o
 -12   2  11        0.50        3.24      4.76 o
 -11   2  11       91.84       82.98      8.48 o
 -10   2  11      980.02      973.35     27.72 o
  -9   2  11      705.16      720.65     23.59 o
  -8   2  11      551.13      505.29     15.07 o
  -7   2  11      168.35      134.32      6.97 o
  -6   2  11     1309.98     1230.02     20.81 o
  -5   2  11        6.51       14.19      2.35 o
  -4   2  11      163.69      151.63      6.46 o
  -3   2  11       10.14        7.51      2.25 o
  -2   2  11      336.24      331.91      9.54 o
  -1   2  11       48.91       48.85      3.54 o
   0   2  11     1168.72     1197.78     23.45 o
   1   2  11      537.72      550.40     14.45 o
   2   2  11      480.31      490.67     12.47 o
   3   2  11      214.12      203.54      8.32 o
   4   2  11       95.53       93.46      6.96 o
   5   2  11     1134.45     1200.89     25.91 o
   6   2  11      429.34      459.17     16.28 o
   7   2  11        0.27        0.83      3.16 o
   8   2  11      184.75      176.73     11.11 o
   9   2  11      347.14      317.19     14.12 o
  10   2  11      153.42      143.19      9.10 o
  11   2  11        2.33        3.99      3.37 o
  12   2  11        1.56        3.97      2.49 o
  13   2  11      112.90       99.48     10.89 o
  14   2  11        7.21       14.29      3.68 o
 -18   3  11       23.20       29.88      5.76 o
 -17   3  11      126.92      120.20      7.11 o
 -16   3  11      179.79      162.05      7.88 o
 -15   3  11      131.66      129.31     10.10 o
 -14   3  11       22.14       13.63      3.85 o
 -13   3  11      535.00      548.09     28.00 o
 -12   3  11      850.40      881.87     28.62 o
 -11   3  11        5.73        6.65      4.47 o
 -10   3  11      175.37      158.13     11.12 o
  -9   3  11       35.54       40.15      5.78 o
  -8   3  11        4.15        2.90      3.49 o
  -7   3  11        1.40        5.36      2.67 o
  -6   3  11        0.10        4.68      2.34 o
  -5   3  11     2921.63     3121.81     62.84 o
  -4   3  11       62.86       55.22      4.97 o
  -3   3  11       56.65       57.38      5.00 o
  -2   3  11       32.01       40.10      4.25 o
  -1   3  11      327.99      332.35     11.57 o
   0   3  11       12.51       12.45      3.38 o
   1   3  11      340.62      334.66     11.53 o
   2   3  11     1126.10     1102.38     23.29 o
   3   3  11     1151.76     1093.90     26.28 o
   4   3  11       70.56       68.07      7.10 o
   5   3  11      233.92      226.78     13.94 o
   6   3  11      509.19      506.66     20.46 o
   7   3  11       37.16       40.03      6.17 o
   8   3  11      378.68      398.24     21.07 o
   9   3  11      107.88      145.78     12.28 o
  10   3  11       55.52       34.38      5.98 o
  11   3  11       46.14       43.83      5.92 o
  12   3  11        2.04       -0.67      1.73 o
  13   3  11        6.13        6.41      3.15 o
  14   3  11        6.41        7.97      2.61 o
 -17   4  11      180.91      161.93      9.52 o
 -16   4  11        0.05       -4.47      4.47 o
 -15   4  11      178.14      160.60     13.00 o
 -14   4  11      232.33      211.34     12.54 o
 -13   4  11      110.91       78.08      8.35 o
 -12   4  11       23.94       20.08      3.86 o
 -11   4  11      490.26      452.02     17.79 o
 -10   4  11      151.91      136.06     10.05 o
  -9   4  11      454.97      454.79     18.39 o
  -8   4  11     1388.89     1338.00     31.21 o
  -7   4  11     1822.40     1848.24     35.75 o
  -6   4  11       29.43       15.95      4.37 o
  -5   4  11      503.29      514.82     16.39 o
  -4   4  11      100.12      134.29      7.63 o
  -3   4  11      108.97      105.25      6.74 o
  -2   4  11      342.11      311.08     11.38 o
  -1   4  11      254.94      213.59      9.52 o
   0   4  11      167.41      151.16      8.84 o
   1   4  11     1697.88     1664.43     28.59 o
   2   4  11     1013.87      966.79     24.69 o
   3   4  11       56.46       46.48      6.28 o
   4   4  11        0.56       -0.09      3.26 o
   5   4  11      569.33      430.26     18.80 o
   6   4  11       65.67       65.50      7.65 o
   7   4  11       21.53       22.57      4.62 o
   8   4  11      136.31      187.47     18.13 o
   9   4  11      132.12      111.22     10.37 o
  10   4  11       24.90       24.85      5.07 o
  11   4  11        5.54        3.06      2.71 o
  12   4  11        3.20       -0.48      2.24 o
  13   4  11       64.00       68.23      6.79 o
 -17   5  11      146.84      104.26      9.75 o
 -16   5  11        8.36        4.00      3.81 o
 -15   5  11       70.77       52.30     14.06 o
 -14   5  11        1.26        5.38      3.53 o
 -13   5  11       94.94       95.34     10.33 o
 -12   5  11      141.15      133.62     20.30 o
 -11   5  11       16.58       28.45      7.87 o
 -10   5  11       80.15       87.51     11.83 o
  -9   5  11       15.28       22.11      5.89 o
  -8   5  11      126.61      128.20     12.41 o
  -7   5  11      131.55      135.71      9.71 o
  -6   5  11      600.97      638.63     20.68 o
  -5   5  11      715.14      659.03     21.04 o
  -4   5  11      313.23      321.89     12.72 o
  -3   5  11      189.74      189.83      9.73 o
  -2   5  11        8.14        5.55      2.87 o
  -1   5  11       26.37       22.78      3.76 o
   0   5  11       67.58       67.09      6.02 o
   1   5  11      147.27      158.07      8.89 o
   2   5  11      252.22      224.84     11.85 o
   3   5  11      370.05      324.38     15.86 o
   4   5  11        1.55       -3.43      4.27 o
   5   5  11        6.77        3.34      3.18 o
   6   5  11        2.68       -0.65      3.42 o
   7   5  11      209.75      235.81     15.23 o
   8   5  11       42.07       52.54      8.14 o
   9   5  11        0.67       -0.71      3.20 o
  10   5  11        6.02        0.15      2.40 o
  11   5  11        2.46        0.43      2.07 o
  12   5  11       41.80       39.95      3.72 o
 -16   6  11        5.95        1.10      2.91 o
 -15   6  11      327.62      294.47     21.89 o
 -14   6  11       21.32       21.34      6.83 o
 -13   6  11      259.16      210.64     18.38 o
 -12   6  11       49.90       37.16      7.28 o
 -11   6  11      109.34      107.20     12.16 o
 -10   6  11      368.85      351.94     22.39 o
  -9   6  11       71.19       69.35     11.17 o
  -8   6  11      658.48      655.13     32.18 o
  -7   6  11      180.92      166.80     12.07 o
  -6   6  11      788.33      789.22     25.99 o
  -5   6  11       56.63       28.54      5.97 o
  -4   6  11      164.48      115.60     11.44 o
  -3   6  11        1.83        1.61      3.62 o
  -2   6  11      174.98      140.70      9.53 o
  -1   6  11        0.46        5.53      3.83 o
   0   6  11      551.52      607.33     19.51 o
   1   6  11      221.35      239.66     13.80 o
   2   6  11      234.60      310.56     14.80 o
   3   6  11       48.56       77.91      8.23 o
   4   6  11       41.02       33.95      4.99 o
   5   6  11      962.17      861.90     23.04 o
   6   6  11       14.58       15.38      3.82 o
   7   6  11       38.85       36.39      5.63 o
   8   6  11       31.14       34.54      5.40 o
   9   6  11      140.44      164.93      9.55 o
  10   6  11      106.17      126.52     12.50 o
  11   6  11        1.86        1.88      2.63 o
 -15   7  11       86.34       86.52      9.63 o
 -14   7  11      114.98      121.81     13.76 o
 -13   7  11       16.16        9.95      4.94 o
 -12   7  11       44.21       36.53      6.21 o
 -11   7  11       47.35       48.18      7.49 o
 -10   7  11      186.68      165.78     14.39 o
  -9   7  11       10.18        6.37      5.49 o
  -8   7  11      447.42      430.30     24.73 o
  -7   7  11       33.61       27.53      7.85 o
  -6   7  11     1395.31     1512.09     33.68 o
  -5   7  11     1321.56     1471.29     33.95 o
  -4   7  11     1117.48     1193.52     30.55 o
  -3   7  11        1.01        3.63      3.99 o
  -2   7  11       75.30      102.86      9.61 o
  -1   7  11      546.52      600.77     21.50 o
   0   7  11        9.84        7.26      3.72 o
   1   7  11       27.79       19.04      5.50 o
   2   7  11       23.44       20.83      5.77 o
   3   7  11       39.94       33.35      7.00 o
   4   7  11        0.64       -2.55      3.94 o
   5   7  11        7.93        6.01      5.42 o
   6   7  11        2.60       11.32      6.38 o
   7   7  11      509.54      537.66     28.90 o
   8   7  11      174.88      186.48     16.26 o
   9   7  11       99.55      110.98     11.43 o
  10   7  11       66.71       84.89      8.49 o
 -13   8  11        0.06       -0.56      3.88 o
 -12   8  11       33.93       26.92      5.13 o
 -11   8  11      112.50      101.00      9.01 o
 -10   8  11        4.10        1.29      5.59 o
  -9   8  11       46.79       57.64      8.03 o
  -8   8  11       62.28       83.48     14.63 o
  -7   8  11     1909.66     1941.93     55.29 o
  -6   8  11      104.75      145.41     14.08 o
  -5   8  11      726.77      689.36     23.62 o
  -4   8  11      991.77      968.64     24.88 o
  -3   8  11       99.86      119.89     16.21 o
  -2   8  11      308.83      342.78     14.80 o
  -1   8  11        4.05        5.96      3.07 o
   0   8  11        0.46        2.24      2.43 o
   1   8  11        6.03       -0.93      3.69 o
   2   8  11        0.90        3.64      4.29 o
   3   8  11       22.73       16.02      5.99 o
   4   8  11       35.53       31.69      6.98 o
   5   8  11       44.31       47.59      8.74 o
   6   8  11      396.55      456.94     23.76 o
   7   8  11        9.36        7.44      3.71 o
   8   8  11        3.78        6.91      2.76 o
   9   8  11      245.18      237.98     12.17 o
 -10   9  11        1.94       -3.04      3.04 o
  -9   9  11       35.52       43.38     10.87 o
  -8   9  11       55.70       42.25      5.67 o
  -7   9  11        6.02        8.99      3.73 o
  -6   9  11     1160.82     1360.82     32.78 o
  -5   9  11       56.11       46.87     12.69 o
  -4   9  11      266.54      312.07     16.06 o
  -3   9  11       50.09       56.74     11.36 o
  -2   9  11        5.49       11.92      5.87 o
  -1   9  11       16.39        5.17      2.14 o
   0   9  11       26.40       21.45      5.24 o
   1   9  11        1.71        2.56      4.45 o
   2   9  11        9.55        5.35      3.26 o
   3   9  11       13.60       14.51      4.12 o
   4   9  11       31.33       33.89      5.95 o
   5   9  11        1.55        0.21      2.25 o
   6   9  11        3.53        1.17      1.80 o
  -8  10  11        1.84       -0.91      3.05 o
  -7  10  11      109.09       87.45     10.04 o
  -6  10  11      231.77      181.47     15.06 o
  -5  10  11      118.13      110.09     12.16 o
  -4  10  11      284.54      289.25     19.15 o
  -3  10  11      140.41      140.97     13.17 o
  -2  10  11       99.50      109.71     11.04 o
  -1  10  11        2.56        1.68      2.66 o
 -18   0  12      101.77       68.86      9.27 o
 -17   0  12     2502.32     2236.01     60.65 o
 -16   0  12     2271.70     2144.16     67.92 o
 -15   0  12      285.56      261.76     26.79 o
 -14   0  12        4.46        0.16      8.20 o
 -13   0  12      186.62      182.17     24.72 o
 -12   0  12      355.22      325.49     33.16 o
 -11   0  12      617.53      624.93     46.54 o
 -10   0  12       91.27      111.57     20.24 o
  -9   0  12      919.83     1005.71     57.39 o
  -8   0  12      888.42      925.10     54.72 o
  -7   0  12     3387.51     3560.34    104.94 o
  -6   0  12       35.07       28.63      5.50 o
  -5   0  12     1351.75     1551.47     29.99 o
  -4   0  12       57.10       65.77      6.30 o
  -3   0  12     2160.28     2265.99     45.79 o
  -2   0  12      169.07      177.91     10.10 o
  -1   0  12       65.46       55.32      5.84 o
   0   0  12       56.22       56.32      5.71 o
   1   0  12        2.74       -0.80      4.26 o
   2   0  12     7764.35     8035.60     81.16 o
   3   0  12     2818.78     2985.63     67.20 o
   4   0  12     6646.25     6881.00     76.17 o
   5   0  12     3702.14     3773.28     74.20 o
   6   0  12      489.58      519.78     34.25 o
   7   0  12        8.45       13.24      7.68 o
   8   0  12       60.32       68.28     12.45 o
   9   0  12      294.99      339.92     25.65 o
  10   0  12       82.91       70.83     11.76 o
  11   0  12        1.28        9.22      4.09 o
  12   0  12      248.83      249.92     16.21 o
  13   0  12       10.04       14.60      3.66 o
 -18   1  12      116.83      102.55      7.40 o
 -17   1  12      247.61      279.67     20.44 o
 -16   1  12        7.58       21.56      6.90 o
 -15   1  12      404.80      388.94     22.36 o
 -14   1  12       60.28       64.79     10.69 o
 -13   1  12      267.18      302.88     22.08 o
 -12   1  12       13.74       15.91      7.00 o
 -11   1  12        7.87       11.22      8.19 o
 -10   1  12      175.72      172.34     13.40 o
  -9   1  12        2.44       -5.12      5.12 o
  -8   1  12      102.68      116.20     16.70 o
  -7   1  12      117.38      141.24     11.56 o
  -6   1  12      182.80      171.92      8.10 o
  -5   1  12     1633.21     1657.03     23.58 o
  -4   1  12       79.13       63.34      4.12 o
  -3   1  12        7.18        2.79      2.29 o
  -2   1  12      457.07      441.01     12.07 o
  -1   1  12      397.54      418.81     10.97 o
   0   1  12       12.86        7.66      1.98 o
   1   1  12      455.91      491.45     12.81 o
   2   1  12       85.09       89.05      5.72 o
   3   1  12      121.62      126.35      6.90 o
   4   1  12     2432.57     2542.52     33.45 o
   5   1  12      584.14      583.78     18.02 o
   6   1  12      206.37      234.42     13.89 o
   7   1  12      283.78      312.61     18.59 o
   8   1  12      139.43      148.17     12.63 o
   9   1  12       12.29        8.43      6.82 o
  10   1  12      129.56      126.27     16.77 o
  11   1  12       67.40       80.52      7.41 o
  12   1  12        1.63       -1.65      2.59 o
  13   1  12        0.70       -0.13      2.42 o
 -18   2  12       20.22       25.76      5.01 o
 -17   2  12       60.67       51.03      5.98 o
 -16   2  12      177.24      143.24     11.91 o
 -15   2  12        0.54       -2.99      5.25 o
 -14   2  12        0.38       -0.53      4.95 o
 -13   2  12        9.77       12.55      4.34 o
 -12   2  12       15.87       12.65      4.08 o
 -11   2  12        8.30        3.95      5.44 o
 -10   2  12      231.99      198.51     12.61 o
  -9   2  12      681.66      637.28     22.47 o
  -8   2  12       29.19       29.41      5.11 o
  -7   2  12       56.57       46.38      5.49 o
  -6   2  12       13.02       11.13      3.00 o
  -5   2  12       27.84       30.29      4.32 o
  -4   2  12        2.27        1.42      1.93 o
  -3   2  12      222.93      208.76      7.96 o
  -2   2  12        0.46       -1.06      2.52 o
  -1   2  12        0.24       -1.44      2.02 o
   0   2  12       59.93       58.16      4.76 o
   1   2  12       96.12       83.14      5.74 o
   2   2  12     1098.77     1129.31     33.42 o
   3   2  12        2.79       13.10      3.03 o
   4   2  12      163.68      152.55      8.72 o
   5   2  12      274.74      321.12     13.43 o
   6   2  12      299.74      333.82     13.53 o
   7   2  12       88.10      111.23      8.61 o
   8   2  12       13.85       14.16      4.00 o
   9   2  12       22.19       30.36      4.04 o
  10   2  12        3.50        5.66      2.82 o
  11   2  12       76.62       76.85      6.70 o
  12   2  12        5.25        7.00      3.54 o
  13   2  12       48.33       50.59      5.97 o
 -17   3  12        2.72        4.35      3.28 o
 -16   3  12       13.03        6.20      2.67 o
 -15   3  12       67.94       63.81      6.44 o
 -14   3  12       28.42       18.18      3.93 o
 -13   3  12       64.76       57.81      7.37 o
 -12   3  12      168.90      186.66     13.41 o
 -11   3  12       48.05       50.29      6.19 o
 -10   3  12       40.10       31.72      5.21 o
  -9   3  12      456.03      457.90     18.91 o
  -8   3  12     2347.51     2340.02     42.50 o
  -7   3  12       23.17       20.67      3.98 o
  -6   3  12       21.28       22.59      4.08 o
  -5   3  12      973.86     1090.87     21.97 o
  -4   3  12       78.97       80.87      6.03 o
  -3   3  12       70.29       72.80      6.47 o
  -2   3  12      350.58      331.25     13.19 o
  -1   3  12       69.52       58.26      5.65 o
   0   3  12       74.50       70.44      6.21 o
   1   3  12       12.16       16.62      3.27 o
   2   3  12       24.13       34.29      5.36 o
   3   3  12        0.72        8.68      3.59 o
   4   3  12       76.48       74.57      8.15 o
   5   3  12     1069.03     1014.72     33.82 o
   6   3  12      446.01      485.14     19.51 o
   7   3  12      648.06      697.94     26.72 o
   8   3  12      286.62      304.60     25.50 o
   9   3  12       22.31       11.76      3.55 o
  10   3  12       27.96       17.12      3.85 o
  11   3  12       26.38       28.93      3.93 o
  12   3  12      185.19      181.26     12.41 o
 -16   4  12      255.80      241.89     11.49 o
 -15   4  12      456.89      485.20     19.41 o
 -14   4  12      212.25      215.74     13.90 o
 -13   4  12        0.71       -2.33      3.53 o
 -12   4  12        6.50        0.90      2.66 o
 -11   4  12       26.30       27.50      4.77 o
 -10   4  12        2.74        5.80      4.77 o
  -9   4  12       48.84       35.92      6.08 o
  -8   4  12      569.00      537.93     19.74 o
  -7   4  12       38.34       29.45      5.51 o
  -6   4  12       41.95       34.75      5.45 o
  -5   4  12      201.90      193.38     10.20 o
  -4   4  12       12.35       11.37      2.89 o
  -3   4  12      332.08      330.58     13.17 o
  -2   4  12      633.01      690.01     18.92 o
  -1   4  12       34.08       40.06      5.12 o
   0   4  12      185.72      178.91      9.97 o
   1   4  12        8.96        4.37      3.56 o
   2   4  12      586.03      613.91     29.53 o
   3   4  12        0.14        3.32      4.04 o
   4   4  12      774.72      801.17     25.10 o
   5   4  12      483.07      531.44     20.22 o
   6   4  12       31.81       44.62      6.26 o
   7   4  12        5.33        0.24      3.51 o
   8   4  12        1.88        4.92      3.40 o
   9   4  12       13.09       13.36      3.88 o
  10   4  12       53.90       62.08      6.11 o
  11   4  12        2.85        9.83      2.46 o
  12   4  12      336.91      347.10     13.72 o
 -16   5  12       14.61        8.94      2.77 o
 -15   5  12      160.20      135.90     14.34 o
 -14   5  12        0.31        4.05      5.26 o
 -13   5  12       98.76       76.78     14.34 o
 -12   5  12       39.59       43.25      7.45 o
 -11   5  12      143.44       84.75     14.91 o
 -10   5  12       23.48       23.31      5.09 o
  -9   5  12       89.16       87.37      9.11 o
  -8   5  12       34.14       29.03      6.45 o
  -7   5  12      282.00      281.51     13.59 o
  -6   5  12        8.10        9.08      3.45 o
  -5   5  12      472.07      382.60     16.04 o
  -4   5  12        8.15        7.56      3.17 o
  -3   5  12        3.83       12.10      3.33 o
  -2   5  12       81.12       80.65      6.55 o
  -1   5  12      154.84      164.27      9.20 o
   0   5  12       47.70       64.42      5.92 o
   1   5  12     1553.35     1639.92     28.23 o
   2   5  12       57.95       37.32      5.87 o
   3   5  12      491.65      495.72     19.18 o
   4   5  12        0.91        0.69      3.98 o
   5   5  12      627.71      609.78     20.29 o
   6   5  12      178.24      137.75     11.91 o
   7   5  12      539.28      550.45     21.17 o
   8   5  12      279.24      301.96     14.67 o
   9   5  12       22.49       32.37      4.90 o
  10   5  12      159.89      170.10      8.60 o
  11   5  12       82.68      102.34      7.96 o
 -15   6  12      432.89      401.50     20.64 o
 -14   6  12        5.61        2.80      5.59 o
 -13   6  12       37.96       33.33      8.80 o
 -12   6  12       31.60       23.06      8.57 o
 -11   6  12        0.52        0.72      4.97 o
 -10   6  12        5.68       -0.51      5.63 o
  -9   6  12      201.33      185.24     16.45 o
  -8   6  12       29.57       26.67      7.61 o
  -7   6  12        7.39       16.32      7.04 o
  -6   6  12      489.53      459.17     19.41 o
  -5   6  12       82.50       79.18      8.70 o
  -4   6  12      141.95      135.30      9.81 o
  -3   6  12      471.62      455.18     16.72 o
  -2   6  12        1.27        0.08      3.28 o
  -1   6  12       58.05       86.10      6.42 o
   0   6  12      232.89      251.66     10.51 o
   1   6  12        3.20        1.20      3.09 o
   2   6  12      167.56      161.77     10.45 o
   3   6  12       13.61       11.51      4.98 o
   4   6  12       25.13       24.80      6.08 o
   5   6  12        8.70        3.87      2.94 o
   6   6  12       31.04       33.72      5.05 o
   7   6  12       57.97       54.60      5.70 o
   8   6  12       81.22       68.26      5.70 o
   9   6  12      124.40      115.72     11.16 o
  10   6  12        2.95        4.84      2.57 o
 -14   7  12       49.75       51.58      7.38 o
 -13   7  12       44.40       35.09      8.06 o
 -12   7  12      119.91      110.06      8.72 o
 -11   7  12       12.98       11.21      4.43 o
 -10   7  12       73.58       74.26      9.28 o
  -9   7  12      227.17      232.51     16.64 o
  -8   7  12      957.03     1084.57     36.63 o
  -7   7  12      548.06      489.78     25.41 o
  -6   7  12     2667.54     2986.36    114.33 o
  -5   7  12      253.56      308.76     15.09 o
  -4   7  12      336.36      387.47     16.75 o
  -3   7  12       35.01       50.80      7.05 o
  -2   7  12      329.59      382.24     16.57 o
  -1   7  12       81.80      101.65      8.77 o
   0   7  12        0.50        0.30      3.30 o
   1   7  12       22.94        8.89      8.14 o
   2   7  12       18.17       14.73      6.53 o
   3   7  12       25.41       24.88      5.45 o
   4   7  12       80.22      108.21      9.36 o
   5   7  12        2.92        5.53      4.07 o
   6   7  12       27.79       17.73      6.65 o
   7   7  12       22.29       23.44      6.27 o
   8   7  12        1.06        2.60      2.58 o
   9   7  12        0.15       -0.46      1.94 o
 -12   8  12       33.16       27.93      5.18 o
 -11   8  12        7.35        6.35      2.69 o
 -10   8  12      164.61      149.13     11.99 o
  -9   8  12       14.56        5.97      3.58 o
  -8   8  12       54.73       49.85      7.49 o
  -7   8  12      290.54      316.96     17.81 o
  -6   8  12       93.38      110.60     11.38 o
  -5   8  12      136.42      140.68     12.58 o
  -4   8  12      308.97      328.77     13.68 o
  -3   8  12      796.60      845.03     23.28 o
  -2   8  12       35.56       24.45      6.12 o
  -1   8  12        1.80        1.99      2.37 o
   0   8  12       52.41       62.90      8.81 o
   1   8  12       78.37       90.85      8.01 o
   2   8  12       24.87        9.31      4.15 o
   3   8  12       27.56       22.95      6.05 o
   4   8  12       53.92       67.58      9.08 o
   5   8  12       56.87       72.91      8.96 o
   6   8  12       94.90      116.92     10.35 o
   7   8  12        0.07       -0.10      2.11 o
  -9   9  12       26.10       11.45      4.60 o
  -8   9  12        9.84       10.87      3.04 o
  -7   9  12      342.80      277.59     17.97 o
  -6   9  12      371.40      396.65     15.18 o
  -5   9  12       53.33       68.92      6.72 o
  -4   9  12       18.34       29.99      7.97 o
  -3   9  12      134.17      147.45     14.97 o
  -2   9  12      138.46      147.03     13.96 o
  -1   9  12      192.78      171.97      8.67 o
   0   9  12        4.70        7.13      3.11 o
   1   9  12       88.51       72.36      7.48 o
   2   9  12      402.39      304.39     14.80 o
   3   9  12       70.50       52.24      6.15 o
 -17   1  13       10.95       12.05      2.91 o
 -16   1  13      822.45      741.77     24.23 o
 -15   1  13        2.69       -0.88      5.37 o
 -14   1  13      126.86      135.55     19.26 o
 -13   1  13      329.96      319.07     20.99 o
 -12   1  13       63.58       64.73     10.69 o
 -11   1  13      286.75      302.67     16.80 o
 -10   1  13       15.51        9.81      4.28 o
  -9   1  13      335.60      373.91     19.43 o
  -8   1  13       80.19       49.53      7.53 o
  -7   1  13      125.82      114.07     10.71 o
  -6   1  13       35.50       37.83      6.60 o
  -5   1  13      554.99      531.99     14.64 o
  -4   1  13       67.94       66.43      5.35 o
  -3   1  13      937.03     1128.06     21.15 o
  -2   1  13       98.81       92.09      5.74 o
  -1   1  13       51.00       64.69      4.76 o
   0   1  13        4.51        3.81      2.46 o
   1   1  13      479.53      478.32     12.82 o
   2   1  13      333.55      299.24     10.26 o
   3   1  13      378.72      385.10     11.48 o
   4   1  13      409.93      422.73     14.94 o
   5   1  13       25.06       28.65      5.68 o
   6   1  13     1075.69     1196.17     34.46 o
   7   1  13        1.49       -4.34      4.34 o
   8   1  13       10.06        7.45      3.80 o
   9   1  13       82.73       80.99      8.13 o
  10   1  13        1.20        1.39      2.75 o
  11   1  13      167.02      201.60     11.08 o
  12   1  13        2.95        0.27      2.17 o
 -17   2  13      154.33      137.93     11.41 o
 -16   2  13      138.94      115.95     12.70 o
 -15   2  13      442.83      459.71     25.30 o
 -14   2  13      118.75      110.25      8.36 o
 -13   2  13       11.31        9.13      6.10 o
 -12   2  13       97.68       93.98      9.13 o
 -11   2  13      495.52      477.38     21.13 o
 -10   2  13       77.97       71.04      8.65 o
  -9   2  13       57.21       40.73      6.71 o
  -8   2  13       15.15       18.15      5.78 o
  -7   2  13      353.31      424.23     18.29 o
  -6   2  13      359.20      300.93     13.17 o
  -5   2  13      399.68      390.82     13.25 o
  -4   2  13      147.83      147.79      7.29 o
  -3   2  13     1302.21     1392.13     23.33 o
  -2   2  13      289.98      315.59     11.34 o
  -1   2  13      142.15      155.21      7.91 o
   0   2  13      776.04      849.99     18.22 o
   1   2  13      320.68      325.70     11.37 o
   2   2  13      212.73      233.43      9.58 o
   3   2  13       93.28       98.74      6.88 o
   4   2  13      395.13      402.17     14.75 o
   5   2  13       30.04       21.80      3.69 o
   6   2  13      825.27      787.61     21.33 o
   7   2  13      755.17      710.05     22.26 o
   8   2  13      242.12      254.62     17.58 o
   9   2  13       57.47       52.03      6.14 o
  10   2  13       24.91       22.80      3.68 o
  11   2  13        5.68        8.69      3.38 o
  12   2  13        8.77       14.77      3.11 o
 -16   3  13        8.07        7.01      3.52 o
 -15   3  13        2.13       -2.44      2.44 o
 -14   3  13        1.88       -1.28      2.88 o
 -13   3  13      755.58      751.12     24.85 o
 -12   3  13      252.35      229.55     16.76 o
 -11   3  13        0.32        3.08      3.96 o
 -10   3  13      278.50      291.77     16.62 o
  -9   3  13      108.30      110.66      9.25 o
  -8   3  13      491.78      478.09     18.97 o
  -7   3  13       64.67       56.48      6.97 o
  -6   3  13      100.04      131.48      8.74 o
  -5   3  13      867.88      951.15     24.72 o
  -4   3  13       47.29       72.79      5.91 o
  -3   3  13        1.40       -3.07      3.07 o
  -2   3  13        8.12        1.62      3.57 o
  -1   3  13       19.35       12.00      3.11 o
   0   3  13      322.97      320.14     14.59 o
   1   3  13        0.23        8.62      3.39 o
   2   3  13     1032.54     1218.40     27.65 o
   3   3  13      164.83      198.67     11.28 o
   4   3  13      185.96      177.16     11.69 o
   5   3  13      350.56      384.16     16.66 o
   6   3  13      108.78      130.59      9.78 o
   7   3  13      611.07      703.61     23.99 o
   8   3  13      104.12      112.18     10.65 o
   9   3  13       30.21       23.01      4.07 o
  10   3  13      266.90      308.48     17.85 o
  11   3  13       51.25       61.97      6.86 o
 -15   4  13       36.22       33.96      4.01 o
 -14   4  13        2.39        1.77      2.53 o
 -13   4  13       50.95       50.59      5.66 o
 -12   4  13       48.29       43.37      8.95 o
 -11   4  13        5.94        2.39      3.53 o
 -10   4  13      264.87      265.41     12.73 o
  -9   4  13       24.17       15.49      4.27 o
  -8   4  13      217.22      210.16     14.38 o
  -7   4  13       59.17       75.67      9.25 o
  -6   4  13       29.67       39.06      5.94 o
  -5   4  13      151.48      171.46     11.15 o
  -4   4  13      134.06      112.39      7.75 o
  -3   4  13      321.38      329.76     13.03 o
  -2   4  13      185.76      186.27      9.86 o
  -1   4  13        4.21       -3.25      3.59 o
   0   4  13       34.60       32.94      4.41 o
   1   4  13      342.34      357.71     15.07 o
   2   4  13       69.66       72.49      7.16 o
   3   4  13       10.95       10.57      3.82 o
   4   4  13       15.90       24.09      4.65 o
   5   4  13       73.55       81.17      7.89 o
   6   4  13       22.83       42.12      6.21 o
   7   4  13      377.97      454.38     18.56 o
   8   4  13      102.32      115.67      8.65 o
   9   4  13       24.61       31.81      4.44 o
  10   4  13      125.32      119.13     21.10 o
 -15   5  13       57.95       52.03      7.00 o
 -14   5  13        2.48        2.92      3.75 o
 -13   5  13       70.82       64.87     11.40 o
 -12   5  13      215.93      205.41     21.23 o
 -11   5  13       86.52       64.20     11.53 o
 -10   5  13        0.88       -4.07      4.07 o
  -9   5  13       31.78       21.54      4.50 o
  -8   5  13        4.20        2.02      3.99 o
  -7   5  13      410.53      431.37     19.67 o
  -6   5  13      454.34      502.91     17.71 o
  -5   5  13       80.24       95.47      8.07 o
  -4   5  13        8.27        9.80      3.94 o
  -3   5  13        4.39        2.64      2.80 o
  -2   5  13        2.13       -1.67      2.91 o
  -1   5  13       16.55       18.43      3.56 o
   0   5  13      110.76      105.00      7.10 o
   1   5  13        7.25        7.95      3.95 o
   2   5  13      250.89      261.30     13.49 o
   3   5  13       11.37       13.23      5.58 o
   4   5  13      171.76      168.29     10.20 o
   5   5  13        9.24        7.25      3.77 o
   6   5  13        0.68       -3.11      3.11 o
   7   5  13      107.40       86.50      7.40 o
   8   5  13      555.02      536.06     15.97 o
   9   5  13      496.57      480.97     12.70 o
 -14   6  13        2.90       -4.50      4.50 o
 -13   6  13       36.55       47.09      8.72 o
 -12   6  13       93.78      122.31     15.06 o
 -11   6  13      508.40      504.08     29.00 o
 -10   6  13      129.44      144.37     12.48 o
  -9   6  13        7.57        5.85      5.43 o
  -8   6  13       68.48       58.08     10.36 o
  -7   6  13     1200.56     1162.14     39.18 o
  -6   6  13        3.88       -1.64      3.48 o
  -5   6  13       10.40        3.56      2.91 o
  -4   6  13       29.44       28.46      4.50 o
  -3   6  13      644.82      676.83     19.47 o
  -2   6  13      269.11      283.60     17.03 o
  -1   6  13      168.94      166.77      9.62 o
   0   6  13      350.86      389.39     13.27 o
   1   6  13        0.95        1.70      2.80 o
   2   6  13       10.64        9.37      3.30 o
   3   6  13      255.67      255.25     13.33 o
   4   6  13       31.02       23.23      3.60 o
   5   6  13      141.40      144.79     10.27 o
   6   6  13        9.38        4.67      7.85 o
   7   6  13      211.07      272.18     17.35 o
   8   6  13      451.28      512.49     20.63 o
 -12   7  13       72.59       54.56      8.28 o
 -11   7  13       66.75       79.79     11.47 o
 -10   7  13       24.80       39.58      6.51 o
  -9   7  13       10.56        9.66      6.79 o
  -8   7  13        3.56        8.38      5.37 o
  -7   7  13       90.98       98.99     11.73 o
  -6   7  13        2.70        1.76      5.01 o
  -5   7  13      407.45      390.64     15.46 o
  -4   7  13        0.39        3.03      3.14 o
  -3   7  13      133.00      114.39      8.55 o
  -2   7  13       17.62       16.27      6.97 o
  -1   7  13      131.12      121.18      8.34 o
   0   7  13       94.59       96.62      9.31 o
   1   7  13        6.90        2.92      3.37 o
   2   7  13       48.93       66.56      7.38 o
   3   7  13       40.43       70.69      7.32 o
   4   7  13      222.77      214.93     16.47 o
   5   7  13      142.77      145.67     13.23 o
   6   7  13       15.29       10.04      3.82 o
   7   7  13       91.01       74.72      7.42 o
 -10   8  13      132.75      111.13     10.32 o
  -9   8  13        7.30       11.17      3.22 o
  -8   8  13      669.02      680.54     21.16 o
  -7   8  13      416.40      390.37     16.93 o
  -6   8  13      303.25      305.07     15.40 o
  -5   8  13       52.93       51.30      6.72 o
  -4   8  13       14.61        7.63      5.28 o
  -3   8  13        2.35        3.11      2.93 o
  -2   8  13        0.86        1.85      2.45 o
  -1   8  13       48.89       47.21      4.41 o
   0   8  13       93.81       81.91      7.43 o
   1   8  13       14.64       28.77      5.99 o
   2   8  13      100.19      147.02     11.95 o
   3   8  13       42.67       30.83      5.67 o
   4   8  13        0.22        0.11      2.03 o
   5   8  13       48.88       67.83      6.58 o
  -7   9  13        8.03        7.73      3.59 o
  -6   9  13        0.73       -0.90      2.71 o
  -5   9  13      413.01      431.79     20.43 o
  -4   9  13      487.35      503.79     21.51 o
  -3   9  13      156.95      155.82     11.29 o
 -16   0  14      162.03      151.16     13.14 o
 -15   0  14      585.26      619.27     31.18 o
 -14   0  14      194.86      188.64     19.93 o
 -13   0  14      111.55      115.86     17.46 o
 -12   0  14      325.78      358.96     31.46 o
 -11   0  14      697.17      834.19     48.30 o
 -10   0  14      450.42      518.90     38.96 o
  -9   0  14      198.14      164.60     22.92 o
  -8   0  14     1577.70     1607.36     69.34 o
  -7   0  14       53.68       63.42     14.77 o
  -6   0  14       89.44       66.04     15.59 o
  -5   0  14       23.03       14.24      6.38 o
  -4   0  14       73.60       48.22      6.97 o
  -3   0  14       75.03       49.72      5.87 o
  -2   0  14     3318.95     4225.58     48.21 o
  -1   0  14     3959.43     4674.18     65.37 o
   0   0  14       14.55        3.75      6.22 o
   1   0  14      102.60      105.08      9.83 o
   2   0  14      943.87     1098.47     29.55 o
   3   0  14     1806.74     1951.78     46.49 o
   4   0  14      575.65      640.09     34.89 o
   5   0  14        2.75        3.22      6.03 o
   6   0  14      654.56      707.43     34.57 o
   7   0  14      746.68      868.39     35.92 o
   8   0  14        0.94        5.83      4.79 o
   9   0  14       35.53       20.08      5.55 o
  10   0  14      493.69      577.21     19.90 o
 -16   1  14        3.45        3.56      2.19 o
 -15   1  14      125.22      111.25     18.78 o
 -14   1  14      212.55      212.74     14.61 o
 -13   1  14      217.85      223.58     16.09 o
 -12   1  14        4.52       -1.34      5.66 o
 -11   1  14      302.94      326.94     21.24 o
 -10   1  14      222.98      220.14     19.52 o
  -9   1  14       28.69       23.39      5.10 o
  -8   1  14       31.47       29.74      6.39 o
  -7   1  14       25.61       15.79      5.14 o
  -6   1  14       11.13        3.75      4.06 o
  -5   1  14        4.35        2.00      6.48 o
  -4   1  14       22.85       13.53      3.17 o
  -3   1  14     1086.90     1187.90     21.39 o
  -2   1  14      224.53      272.06     10.47 o
  -1   1  14        6.51        6.82      2.56 o
   0   1  14      672.21      801.74     16.20 o
   1   1  14      184.01      222.94      8.58 o
   2   1  14       28.71       36.25      3.75 o
   3   1  14       13.68        6.16      2.73 o
   4   1  14        0.77        0.15      3.61 o
   5   1  14        0.96        0.29      3.86 o
   6   1  14       93.49       84.25      8.52 o
   7   1  14       91.70       93.80      8.43 o
   8   1  14       69.89       85.27      7.32 o
   9   1  14      159.23      170.40     13.97 o
  10   1  14      151.99      175.01     11.56 o
 -16   2  14       10.13       -0.97      2.97 o
 -15   2  14        0.06       -2.83      2.83 o
 -14   2  14       62.01       68.83      7.91 o
 -13   2  14       14.53       11.87      4.70 o
 -12   2  14       15.26        9.40      3.62 o
 -11   2  14        2.60        2.00      4.26 o
 -10   2  14      280.60      265.70     15.09 o
  -9   2  14      476.92      505.53     21.35 o
  -8   2  14        0.08       -4.29      4.29 o
  -7   2  14      164.66      179.11     13.09 o
  -6   2  14        0.23        2.50      4.31 o
  -5   2  14       12.17        6.71      3.60 o
  -4   2  14        3.28       -2.56      3.35 o
  -3   2  14        9.10       -0.15      2.82 o
  -2   2  14       44.13       58.30      4.88 o
  -1   2  14      169.04      189.04      8.58 o
   0   2  14       12.94       11.70      2.68 o
   1   2  14       48.25       66.37      5.25 o
   2   2  14        3.87        2.05      2.41 o
   3   2  14       39.68       39.34      4.77 o
   4   2  14      125.44      125.73      7.70 o
   5   2  14      161.84      181.53      9.59 o
   6   2  14      264.00      255.34     10.62 o
   7   2  14       59.28       54.30      6.14 o
   8   2  14       30.21       24.34      3.78 o
   9   2  14       34.05       54.06      8.08 o
  10   2  14       20.97       17.53      4.04 o
 -15   3  14       12.74       14.57      4.06 o
 -14   3  14       71.88       60.60      4.89 o
 -13   3  14      620.66      589.99     17.35 o
 -12   3  14        0.48        1.48      2.94 o
 -11   3  14       23.24       18.72      4.54 o
 -10   3  14      813.44      781.37     24.54 o
  -9   3  14      167.82      156.60     11.44 o
  -8   3  14        8.17       10.26      4.54 o
  -7   3  14       83.20       80.86      8.68 o
  -6   3  14        3.47       -0.99      2.92 o
  -5   3  14       46.80       50.23      5.84 o
  -4   3  14        0.32       -1.69      2.82 o
  -3   3  14        9.58        7.71      4.13 o
  -2   3  14        8.79        6.84      3.38 o
  -1   3  14       47.81       44.58      5.97 o
   0   3  14      195.93      201.11     11.27 o
   1   3  14      151.58      155.72     10.00 o
   2   3  14      181.03      201.08     11.06 o
   3   3  14      101.23      126.37      9.60 o
   4   3  14       33.07       28.75      4.78 o
   5   3  14      451.96      429.93     15.86 o
   6   3  14      450.37      443.96     19.55 o
   7   3  14      374.11      386.97     36.89 o
   8   3  14       30.77       20.21      4.80 o
   9   3  14      169.50      195.50     12.67 o
 -14   4  14        0.14       -3.58      3.58 o
 -13   4  14      147.30      106.66      6.30 o
 -12   4  14       91.71       95.28      6.96 o
 -11   4  14       80.47       79.31      6.84 o
 -10   4  14       57.95       46.60      5.66 o
  -9   4  14      350.27      348.07     21.87 o
  -8   4  14      280.02      316.01     16.68 o
  -7   4  14      318.06      364.66     18.17 o
  -6   4  14        5.54        6.96      5.39 o
  -5   4  14       26.79       16.84      3.97 o
  -4   4  14       30.79       22.33      4.12 o
  -3   4  14        0.80       -3.27      3.32 o
  -2   4  14       19.40       27.13      4.69 o
  -1   4  14     1292.78     1382.42     30.23 o
   0   4  14       77.82       89.29      7.54 o
   1   4  14       41.85       34.98      5.04 o
   2   4  14        1.87        0.53      3.16 o
   3   4  14       82.20       89.67      7.86 o
   4   4  14       53.93       67.72      6.60 o
   5   4  14       20.25       37.92      7.70 o
   6   4  14        0.10       -1.32      3.62 o
   7   4  14        2.14       -0.44      2.33 o
   8   4  14       99.31       69.57      9.08 o
   9   4  14      250.78      243.59     11.22 o
 -13   5  14      115.37      126.65     12.51 o
 -12   5  14      166.71      168.26     16.44 o
 -11   5  14       68.81       61.60     11.88 o
 -10   5  14      515.14      454.35     19.27 o
  -9   5  14      104.81       93.55      8.11 o
  -8   5  14      108.79       81.02      8.03 o
  -7   5  14       86.08       82.18      8.44 o
  -6   5  14      310.20      296.98     15.50 o
  -5   5  14       79.90      100.87      7.99 o
  -4   5  14       11.44        4.85      4.91 o
  -3   5  14      509.54      529.99     22.61 o
  -2   5  14      246.85      295.85     11.10 o
  -1   5  14       18.37       33.19      4.90 o
   0   5  14     1170.02     1192.61     33.06 o
   1   5  14      997.94     1052.36     32.19 o
   2   5  14      112.81      120.95      9.30 o
   3   5  14       18.40        7.88      3.26 o
   4   5  14        0.39        2.88      2.39 o
   5   5  14       86.72      119.42     11.92 o
   6   5  14       10.41        6.00      5.96 o
   7   5  14      369.77      322.12     10.72 o
 -12   6  14       18.48       11.74      4.19 o
 -11   6  14       51.54       30.23      7.39 o
 -10   6  14        2.18        1.55      5.49 o
  -9   6  14       26.84       19.93      6.81 o
  -8   6  14        1.46        8.00      4.92 o
  -7   6  14      180.58      154.61     13.27 o
  -6   6  14       15.22       16.37      3.89 o
  -5   6  14       14.45       18.94      3.95 o
  -4   6  14        0.10       -0.94      2.84 o
  -3   6  14       19.16       23.17      4.14 o
  -2   6  14      189.90      169.46     10.42 o
  -1   6  14       76.10       84.81     10.22 o
   0   6  14       92.15      110.52     10.18 o
   1   6  14       23.37       14.05      3.02 o
   2   6  14        8.03       18.12      3.17 o
   3   6  14       22.93       31.39      3.71 o
   4   6  14       39.51       45.73      7.62 o
   5   6  14       37.85       50.67      7.61 o
   6   6  14       22.23       19.26      4.37 o
 -11   7  14      548.90      467.91     19.78 o
 -10   7  14      718.79      705.10     27.90 o
  -9   7  14       89.08      118.95     13.05 o
  -8   7  14       17.38        8.57      8.20 o
  -7   7  14       18.38        8.78      3.87 o
  -6   7  14       25.10        9.47      5.56 o
  -5   7  14       42.42       38.10      7.94 o
  -4   7  14        2.49        0.24      3.11 o
  -3   7  14       19.68       29.13      4.92 o
  -2   7  14      160.41      185.27     11.24 o
  -1   7  14       13.24        5.33      3.06 o
   0   7  14       42.15       31.24      4.99 o
   1   7  14      305.56      260.59     17.50 o
   2   7  14       69.92       72.77      6.35 o
   3   7  14       93.57      133.05     11.44 o
   4   7  14       14.62       18.90      4.28 o
   5   7  14      193.61      241.34     12.39 o
  -7   8  14       13.13       24.46      4.94 o
  -6   8  14        0.18       15.66      5.23 o
  -5   8  14       12.93       13.22      4.83 o
  -4   8  14      193.37      168.82     12.50 o
  -3   8  14      195.40      177.97     12.51 o
  -2   8  14      133.63      108.27      9.47 o
  -1   8  14       18.41       21.33      4.38 o
   0   8  14      110.53      141.87      9.89 o
   1   8  14      158.34      189.59     10.92 o
 -15   1  15      252.23      248.17     15.36 o
 -14   1  15      100.06      121.02      8.98 o
 -13   1  15       61.45       91.99      9.01 o
 -12   1  15       19.31       15.92      5.59 o
 -11   1  15      187.02      192.98     14.91 o
 -10   1  15      187.20      188.74     15.33 o
  -9   1  15       19.90       35.06      7.69 o
  -8   1  15       41.76       43.50      6.28 o
  -7   1  15      106.68      115.05      9.92 o
  -6   1  15      895.22      925.18     33.86 o
  -5   1  15       79.66       83.00      8.93 o
  -4   1  15       12.73        0.64      4.91 o
  -3   1  15        4.49       -2.60      2.60 o
  -2   1  15      295.07      323.01     10.64 o
  -1   1  15     1181.53     1537.86     22.83 o
   0   1  15      535.52      622.45     13.32 o
   1   1  15        1.15        3.69      2.30 o
   2   1  15     1273.83     1462.14     29.81 o
   3   1  15        4.99        1.88      2.82 o
   4   1  15       24.21       39.55      5.89 o
   5   1  15        2.80        5.41      2.95 o
   6   1  15      173.51      208.43     17.74 o
   7   1  15      158.43      140.52     16.39 o
   8   1  15      297.89      312.98     15.84 o
 -14   2  15        1.31        8.71      4.25 o
 -13   2  15      332.83      331.41     15.28 o
 -12   2  15      394.73      387.38     18.19 o
 -11   2  15       21.89       22.84      4.20 o
 -10   2  15       30.04       24.56      4.59 o
  -9   2  15      708.09      761.76     26.07 o
  -8   2  15      516.32      522.30     20.06 o
  -7   2  15        3.85        9.40      4.23 o
  -6   2  15      260.33      252.17     14.40 o
  -5   2  15      220.03      222.74     13.84 o
  -4   2  15       68.97       68.58      6.57 o
  -3   2  15      162.41      183.46      9.24 o
  -2   2  15        4.44        9.39      2.98 o
  -1   2  15      146.14      169.35      7.63 o
   0   2  15      125.86      144.17      6.92 o
   1   2  15        5.59        3.94      2.46 o
   2   2  15        3.21        2.67      2.24 o
   3   2  15        1.03        1.39      3.49 o
   4   2  15      225.52      254.35     10.13 o
   5   2  15        4.60       10.17      3.41 o
   6   2  15      135.21      139.85     16.37 o
   7   2  15       31.18       36.83      6.75 o
   8   2  15       59.35       52.09      6.29 o
 -13   3  15      354.85      296.43     15.67 o
 -12   3  15       85.40       78.55      5.81 o
 -11   3  15      149.42      146.58     10.31 o
 -10   3  15      100.87      118.11      8.48 o
  -9   3  15       97.17      120.01      9.00 o
  -8   3  15        8.91        3.63      3.56 o
  -7   3  15        8.51        6.50      5.55 o
  -6   3  15      390.04      369.39     16.63 o
  -5   3  15      187.35      156.70     10.83 o
  -4   3  15       53.33       67.74      9.57 o
  -3   3  15      237.97      305.07     12.93 o
  -2   3  15       26.01       31.05      4.54 o
  -1   3  15       60.67       68.80      6.32 o
   0   3  15       35.64       35.66      4.72 o
   1   3  15       54.97       56.93      6.21 o
   2   3  15      133.07      155.34      9.59 o
   3   3  15        2.81       -1.62      2.97 o
   4   3  15        6.52        5.50      3.00 o
   5   3  15        2.61        7.04      2.19 o
   6   3  15        5.23        8.84      2.38 o
   7   3  15       99.19       94.61      9.05 o
   8   3  15        2.35       -2.37      2.37 o
 -12   4  15       28.86       11.92      3.66 o
 -11   4  15      113.62      104.70      8.43 o
 -10   4  15        7.25        4.78      3.56 o
  -9   4  15       56.56       61.93      8.12 o
  -8   4  15       76.71       61.61      8.32 o
  -7   4  15       44.54       53.83      8.24 o
  -6   4  15       51.32       60.69      8.72 o
  -5   4  15       71.50       49.79      8.61 o
  -4   4  15      141.50      128.54      9.82 o
  -3   4  15        0.65       -0.11      3.44 o
  -2   4  15      173.77      143.19      8.52 o
  -1   4  15      100.18       87.75      6.80 o
   0   4  15      146.64      163.97     12.49 o
   1   4  15       91.89       82.93      7.00 o
   2   4  15       41.14       46.32      5.26 o
   3   4  15       57.36       54.37      5.37 o
   4   4  15       91.66      104.54      7.83 o
   5   4  15       10.62       14.79      2.99 o
   6   4  15       11.23       13.30      2.85 o
   7   4  15       32.27       25.60      3.89 o
 -12   5  15       93.65       82.83      8.47 o
 -11   5  15       47.77       51.97      8.70 o
 -10   5  15      114.83      119.05     13.67 o
  -9   5  15       41.54       36.63      9.78 o
  -8   5  15       13.37        9.49      3.75 o
  -7   5  15       42.70       37.78      6.07 o
  -6   5  15       83.47       98.60      9.73 o
  -5   5  15       34.29       42.03      7.02 o
  -4   5  15        5.43       -1.35      2.91 o
  -3   5  15       49.62       41.81      5.64 o
  -2   5  15        0.58        3.65      3.38 o
  -1   5  15       60.58       61.95      7.77 o
   0   5  15       73.59       78.75      6.39 o
   1   5  15       55.12       61.50      5.50 o
   2   5  15        6.60        7.87      2.56 o
   3   5  15        7.14        9.34      2.13 o
   4   5  15       38.87       40.83      4.89 o
   5   5  15       12.90       16.78      5.28 o
 -10   6  15      294.50      288.98     17.58 o
  -9   6  15      151.63      134.72     13.33 o
  -8   6  15      313.64      263.18     19.42 o
  -7   6  15      123.09      109.64     13.62 o
  -6   6  15      102.75      146.48     15.89 o
  -5   6  15      105.52      153.55     16.41 o
  -4   6  15       87.75      132.97     15.62 o
  -3   6  15      115.35      168.86     11.08 o
  -2   6  15        6.01       -1.03      2.99 o
  -1   6  15       56.95       50.67     12.66 o
   0   6  15       93.82      100.21      9.50 o
   1   6  15        1.36        3.32      2.46 o
   2   6  15       88.38       90.76      7.16 o
   3   6  15        3.54        0.63      2.49 o
   4   6  15       14.63       11.61      3.31 o
  -8   7  15       76.90       62.07      7.49 o
  -7   7  15      277.70      282.64     16.59 o
  -6   7  15        9.13        4.86      3.64 o
  -5   7  15        0.45        2.22      3.25 o
  -4   7  15       53.04       62.00      8.80 o
  -3   7  15       26.04       41.53      7.29 o
  -2   7  15       39.46       41.17      6.95 o
  -1   7  15       32.11       23.56      4.14 o
   0   7  15       27.44       33.18      3.78 o
   1   7  15      142.97      149.85     10.29 o
   2   7  15      555.54      564.73     18.01 o
 -13   0  16     1016.56      976.56     32.04 o
 -12   0  16      281.85      328.48     21.16 o
 -11   0  16       19.12       20.16      6.15 o
 -10   0  16        1.15       -0.10      5.51 o
  -9   0  16      358.21      342.19     26.41 o
  -8   0  16      718.56      752.66     40.07 o
  -7   0  16        8.52       -6.91      6.91 o
  -6   0  16      476.01      514.43     34.04 o
  -5   0  16        1.86       -7.36      8.02 o
  -4   0  16       39.17       61.53     12.68 o
  -3   0  16      177.22      206.00     14.15 o
  -2   0  16     1641.67     1971.02     54.14 o
  -1   0  16      253.22      299.57     13.27 o
   0   0  16      924.53     1211.28     25.96 o
   1   0  16      219.85      268.65     19.53 o
   2   0  16      307.53      358.12     21.53 o
   3   0  16       58.34       68.17      9.50 o
   4   0  16       68.67       96.46     10.47 o
   5   0  16      312.91      397.61     18.63 o
   6   0  16      738.62      703.83     21.38 o
 -13   1  16       73.19       79.18      6.33 o
 -12   1  16       79.45       90.40      7.90 o
 -11   1  16      168.07      185.28     12.09 o
 -10   1  16       87.60       92.62      9.36 o
  -9   1  16        6.84        6.45      3.89 o
  -8   1  16       45.07       54.40      7.91 o
  -7   1  16       82.93       92.44      7.64 o
  -6   1  16      134.83      138.74      9.48 o
  -5   1  16       10.81       16.84      4.17 o
  -4   1  16      875.48      947.20     25.53 o
  -3   1  16       96.46      111.33      9.21 o
  -2   1  16        4.91       10.85      3.53 o
  -1   1  16       71.30       75.34      5.41 o
   0   1  16       93.37      100.21      6.06 o
   1   1  16        0.68        3.15      2.48 o
   2   1  16        0.21        2.25      5.33 o
   3   1  16       22.67       34.23      4.86 o
   4   1  16      140.26      143.29      8.49 o
   5   1  16        3.11        2.54      2.57 o
   6   1  16        2.85        3.85      2.74 o
 -12   2  16      189.41      179.74      9.71 o
 -11   2  16       60.49       88.98      8.11 o
 -10   2  16       60.80       54.87      6.65 o
  -9   2  16        1.37        2.42      4.18 o
  -8   2  16       18.58        8.81      3.11 o
  -7   2  16       25.74       31.60      4.77 o
  -6   2  16        5.46        2.84      3.26 o
  -5   2  16        2.98        4.24      3.26 o
  -4   2  16       50.65       43.95      6.01 o
  -3   2  16      240.05      223.49     12.36 o
  -2   2  16      144.37      109.43      7.52 o
  -1   2  16      125.39      172.58      7.68 o
   0   2  16       13.76        9.19      3.17 o
   1   2  16       29.51       22.11      3.74 o
   2   2  16        5.03        5.83      1.72 o
   3   2  16       57.41       57.97      5.27 o
   4   2  16       14.83       19.51      5.62 o
   5   2  16        1.30        6.50      3.84 o
   6   2  16       86.90      108.07      8.73 o
 -11   3  16      740.06      743.24     28.55 o
 -10   3  16      200.06      193.28     12.20 o
  -9   3  16        4.27       -0.94      2.47 o
  -8   3  16       27.05       25.51      3.92 o
  -7   3  16       97.77       86.36      9.12 o
  -6   3  16      104.96      101.06     10.12 o
  -5   3  16        2.02        8.08      6.47 o
  -4   3  16       12.27        7.50      4.29 o
  -3   3  16      543.63      632.09     25.71 o
  -2   3  16      196.84      256.05     12.63 o
  -1   3  16        2.16        6.67      3.01 o
   0   3  16        0.46        0.74      2.29 o
   1   3  16      122.17      136.97      7.96 o
   2   3  16       56.42       79.99      6.12 o
   3   3  16        1.52       -0.28      2.80 o
   4   3  16       73.58       76.35      8.61 o
   5   3  16      196.38      234.13     12.96 o
 -10   4  16       46.33       46.15      4.78 o
  -9   4  16      216.55      251.34     12.31 o
  -8   4  16      105.98      118.21      9.29 o
  -7   4  16        0.64       -1.66      2.97 o
  -6   4  16      181.85      175.19     12.28 o
  -5   4  16      153.43      168.36     12.41 o
  -4   4  16      186.18      206.65     14.02 o
  -3   4  16       28.00       39.29      6.70 o
  -2   4  16      440.34      503.82     25.23 o
  -1   4  16       32.62       60.32      7.02 o
   0   4  16        2.12        5.49      2.91 o
   1   4  16       97.89       93.26      6.41 o
   2   4  16       50.11       48.02      4.24 o
   3   4  16       48.83       51.65      6.15 o
   4   4  16       37.80       37.63      5.05 o
  -9   5  16       16.05       20.96      4.72 o
  -8   5  16       30.92       54.56      8.62 o
  -7   5  16      132.66      165.43     16.11 o
  -6   5  16       77.10       98.02      7.91 o
  -5   5  16       31.71       36.45      5.52 o
  -4   5  16      600.68      607.65     29.78 o
  -3   5  16       29.53       23.91      9.19 o
  -2   5  16      156.12      170.15     13.81 o
  -1   5  16      122.66      128.45      8.87 o
   0   5  16        1.11        5.17      2.30 o
   1   5  16        4.98        4.89      2.73 o
   2   5  16       53.80       54.86      6.72 o
   3   5  16       29.07       18.80      3.52 o
  -7   6  16        0.14       -0.15      2.46 o
  -6   6  16       62.09       54.76      7.61 o
  -5   6  16        0.92        2.65      3.23 o
  -4   6  16       32.72       28.67      6.07 o
  -3   6  16       19.41       25.87      6.04 o
  -2   6  16        3.88        0.26      2.94 o
  -1   6  16        6.11        5.79      3.48 o
   0   6  16      245.95      224.38     12.95 o
 -11   1  17        1.69        6.93      3.30 o
 -10   1  17        0.45        1.30      2.26 o
  -9   1  17       14.04       11.98      3.86 o
  -8   1  17       93.58      102.49      8.43 o
  -7   1  17        6.78        6.63      3.39 o
  -6   1  17      805.53      930.42     50.29 o
  -5   1  17      811.44      883.93     52.12 o
  -4   1  17       64.11       62.79      5.71 o
  -3   1  17       84.38      100.73      7.92 o
  -2   1  17       29.69       38.09      4.61 o
  -1   1  17      198.42      228.05     16.98 o
   1   1  17        2.58       10.50      4.26 o
   2   1  17        2.80        7.72      3.86 o
   3   1  17       29.09       35.49      5.63 o
   4   1  17        0.55       -2.50      2.50 o
 -10   2  17      256.91      270.70     16.45 o
  -9   2  17      106.03      113.24     11.95 o
  -8   2  17      128.05      121.49     28.88 o
  -7   2  17      118.29       82.36      6.28 o
  -6   2  17      389.21      384.69     14.22 o
  -5   2  17        3.87        7.58      2.33 o
  -4   2  17      201.54      239.05     13.48 o
  -3   2  17       58.45       65.63      7.35 o
  -2   2  17      257.77      310.76     18.70 o
  -1   2  17      240.54      313.14     20.34 o
   0   2  17        3.37       10.41      4.84 o
   2   2  17      152.94      188.54     12.57 o
   3   2  17       13.49       16.06      3.76 o
  -9   3  17       16.59        8.83      3.87 o
  -8   3  17       61.38       55.03      8.22 o
  -7   3  17       19.04        9.21      2.65 o
  -6   3  17       19.54       17.38      3.89 o
  -5   3  17       29.44       36.96      6.64 o
  -4   3  17       39.40       46.24      6.25 o
  -3   3  17       46.99       75.21      7.62 o
  -2   3  17        0.31        1.04      3.79 o
  -1   3  17       87.80      122.05     12.71 o
   0   3  17      110.68      127.30     12.17 o
  -7   4  17        0.05        1.57      2.92 o
  -6   4  17       13.80       13.87      5.17 o
  -5   4  17       11.89       11.27      3.25 o
  -4   4  17        0.55        7.02      3.73 o
  -3   4  17      209.25      241.61     16.29 o
  -2   4  17       53.50       63.05      8.62 o
  -1   4  17       61.37       53.22      7.93 o
  -4   5  17       27.12       31.91      5.64 o
  -3   5  17       36.19       50.45      6.44 o
  -6   0  18      258.34      248.79     14.66 o
  -5   0  18     1659.91     1873.94     40.67 o
  -7   1  18       72.71       90.44      8.95 o
  -6   1  18       34.86       32.37      6.03 o
  -5   1  18      104.29      119.55     11.07 o
  -6   2  18        5.12        2.34      2.90 o
 
